# Supplementary material for: Impact of sample multiplexing on detection of bacteria and antimicrobial resistance genes in pig microbiomes using long-read sequencing
Source: Front Microbiol. 2025 Jun 19;16:1597804. doi: 10.3389/fmicb.2025.1597804 (PMC12222346; doi:10.3389/fmicb.2025.1597804)
Supplement: Supplementary Table S1 — All run raw outputs in read counts and in basepair counts. [file Table_1.xlsx]

## Sheet: Sheet1
GridION - reads
Sample #	Multiplexing level	total # reads	# reads aligned (bacteria)	% reads aligned (bacteria)	# reads aligned (ResFinder)	% reads aligned (ResFinder)
G1	four	1358754	592849	43.6318	7506	0.552418
	eight	465661	203145	43.6251	2279	0.489412
G2	four	790600	308816	39.061	2189	0.276878
	eight	566537	211234	37.2851	1176	0.207577
G3	four	1316446	481691	36.5903	2479	0.18831
	eight	590740	227590	38.5263	820	0.138809
G4	four	2351206	656076	27.9038	3057	0.130018
	eight	1183526	327036	27.6323	1194	0.100885
GridION - base-pairs
Sample #	Multiplexing level	total # base-pairs
G1	four	4803440
	eight	1348200
G2	four	3133210
	eight	1478640
G3	four	5025280
	eight	1335580
G4	four	6232470
	eight	2648440
PromethION P2 Solo - reads
Sample #	Multiplexing level	total # reads	# reads aligned (bacteria)	% reads aligned (bacteria)	# reads aligned (ResFinder)	% reads aligned (ResFinder)
P1	four	9815982	2486941	25.3356	16270	0.16575
	eight	3755830	960788	25.5812	5328	0.141859
P2	four	10963940	2887385	26.3353	19140	0.174572
	eight	3757807	994540	26.466	5666	0.150779
P3	four	14236360	2358981	16.5701	18018	0.126563
	eight	4950539	838794	16.9435	5572	0.112553
P4	four	15706710	4201915	26.7524	24304	0.154736
	eight	5752452	1552376	26.9863	8275	0.143852
PromethION P2 Solo - base-pairs
Sample #	Multiplexing level	total # base-pairs
P1	four	39557194
	eight	11532450
P2	four	24668556
	eight	11104178
P3	four	26230927
	eight	14635052
P4	four	33313270
	eight	18662877
GridION only one-plex - reads
Sample #	Multiplexing level	total # reads	# reads aligned (bacteria)	% reads aligned (bacteria)	# reads aligned (ResFinder)	% reads aligned (ResFinder)
G1	one	5086896	1559838	30.6638	19922	0.391634
GridION only one-plex - base-pairs
Sample #	Multiplexing level	total # base-pairs
G1	one	13457340
