# Supplementary material for: Impact of sample multiplexing on detection of bacteria and antimicrobial resistance genes in pig microbiomes using long-read sequencing
Source: Front Microbiol. 2025 Jun 19;16:1597804. doi: 10.3389/fmicb.2025.1597804 (PMC12222346; doi:10.3389/fmicb.2025.1597804)
Supplement: Supplementary Table S2 — List of all identified ARGs in the original samples with four- and eight-plex of the pig microbiomes on both GridION and PromethION in the original setup of metagenomes in Figure 1. Each sheet represents one run (G, GridION - P, PromethION). [file Table_2.xlsx]

## Sheet: G1
# refSequence	G1_ four	G1_eight
erm(B)	1.25128	0.84051
tet(M)	0.905618	0.464259
tet(W)	0.758637	0.3502
aph(3')-III	0.533751	0.142391
mph(N)	0.31587	-0.0813561
lnu(G)	0.332666	-0.172027
aadD	0.281442	-0.140984
tet(O/W/32/O)	0.340012	-0.207057
ant(6)-Ia	0.219465	-0.113292
tet(44)	0.142655	-0.30627
tet(X)	-0.522343	0
msr(E)	-0.0995146	-0.597058
ant(9)-Ia	-0.0581285	-0.683306
tet(H)	-0.277475	-0.474552
bleO	-0.187455	-0.568688
tet(40)	-0.216785	-0.545772
vga(C)	-0.0835474	-0.688651
aph(6)-Id	-0.231996	-0.560706
lsa(E)	-0.133922	-0.663978
aph(3'')-Ib	-0.21547	-0.58954
mef(A)	-0.264337	-0.561392
sul2	-0.221283	-0.639585
aph(2'')-Ic	-0.297054	-0.578394
blaCARB-16	-0.253912	-0.630057
tet(O/32/O)	-0.294186	-0.605536
tet(O)	-0.0385796	-0.897028
tet(Q)	-0.222303	-0.727546
str	-0.327073	-0.678624
tet(X6)	0	-1.00871
erm(A)	-1.03001	0
aph(4)-Ia	-0.244131	-0.80186
aph(3')-Ia	-0.291914	-0.785046
dfrD	-0.301799	-0.782479
ant(6)-Ib	0	-1.10275
mph(B)	-0.31457	-0.79079
aac(6')-aph(2'')	-0.390279	-0.733561
lnu(A)	-0.442503	-0.6879
tet(S)	-1.13249	0
tet(L)	-0.284101	-0.848752
cfr(C)	-1.19679	0
blaOXA-1	-0.365518	-0.844702
lnu(C)	-0.384253	-0.851784
mph(E)	-0.305476	-0.996988
tet(O/W)-1	-1.37833	0
aadA14	-0.326248	-1.05884
vga(E)	-0.602105	-0.801065
erm(T)	-0.514078	-0.922098
lnu(B)	-0.421238	-1.03216
aac(3)-IV	-0.414839	-1.04767
vat(E)	-0.514618	-1.00126
erm(C)	-1.53623	0
dfrA1	-0.53369	-1.05145
sul1	-1.63591	0
aadA1	-0.632796	-1.01563
tetB(P)	-1.69768	0
tet(36)	-1.70441	0
dfrA20	-1.70577	0
tet(39)	-0.796539	-0.910519
msr(D)	-0.746962	-0.970919
aac(6')-Ib-Hangzhou	-0.591721	-1.13183
blaTEM-1A	-1.75624	0
ant(3'')-Ia	-1.7663	0
lnu(P)	-1.81075	0
tet(T)	-0.637715	-1.18725
tet(59)	-0.869347	-1.01416
tet(33)	-1.90672	0
tet(Y)	-1.91767	0
vgb(A)	-0.899185	-1.024
blaTEM-1B	0	-1.94482
lnu(E)	-1.96818	0
aph(2'')-Ib	-2.03492	0
blaACI-1	-2.06034	0
aac(3)-Iia	-0.939308	-1.14637
erm(50)	-2.09118	0
aph(3')-Via	-2.09617	0
aadA2b	-2.09841	0
cat	-2.17681	0
fusC	-2.18221	0
aac(6')-Iia	-2.24735	0
vat(A)	-0.919414	-1.38302
erm(47)	-1.08057	-1.23336
dfrG	-0.937254	-1.40595
tet(O/W)	-1.11754	-1.31055
cfr(E)	-1.19003	-1.40435
erm(G)	-0.9462	-1.82366
tetA(P)	-0.989626	-1.83289
tet(X5)	-1.12338	-1.81426
aadA24	-1.31802	-1.69806
cat(pC194)	-1.17413	-2.06976
cat(pC221)	-1.17614	-2.07447
cfxA	-1.39531	-1.8968
cfxA6	-2.02772	-1.47855
blaOXA-58	-1.58476	-1.9555
dfrK	-1.39266	-2.1876
cmx	-1.92588	-1.81314
aph(3')-Ib	-1.77499	-1.96964
lnu(D)	-1.59343	-2.18673
ant(2'')-Ia	-2.26098	-1.55173
erm(Y)	-2.12261	-2.01151

## Sheet: G2
# refSequence	G2_four	G2_eight
tet(W)	1.23191	0.891992
tet(Q)	0.442564	0.301759
ant(6)-Ia	0.42054	0.216799
aph(3')-III	0.322622	0.208397
lsa(E)	0.222293	-0.0175537
vga(C)	0.324201	-0.163417
lnu(C)	0.19201	-0.0502184
erm(B)	0.129964	-0.231953
lnu(B)	0.0171189	-0.233016
tet(O/W/32/O)	0.04874	-0.312694
lnu(A)	-0.0448188	-0.251173
tet(44)	-0.0328683	-0.496085
tet(S/M)	0	-0.561059
tet(40)	-0.191738	-0.37347
tet(O/32/O)	-0.136488	-0.462233
tet(O)	-0.372938	-0.271176
tet(L)	-0.304235	-0.682256
tet(O/W)	-0.986506	0
blaACI-1	-1.04928	0
tet(M)	-0.193283	-0.963857
mef(A)	-0.465014	-0.701316
cfxA	-0.588495	-0.615986
mph(B)	-1.24176	0
tetB(P)	0	-1.26579
mph(N)	-0.444107	-0.861791
tet(A)	-1.39355	0
erm(F)	-0.675623	-0.763904
tet(32)	-1.50249	0
aph(3'')-Ib	0	-1.51665
blaCARB-16	-1.51903	0
erm(A)	-1.55754	0
dfrG	-1.60068	0
lnu(G)	-0.508044	-1.12146
tet(B)	-1.69368	0
tet(C)	-1.6944	0
tet(X)	-0.808792	-0.897299
aph(4)-Ia	0	-1.71653
aph(2'')-Ic	0	-1.77197
msr(D)	-1.00743	-0.791096
aph(6)-Id	0	-1.80363
cepA	-1.82127	0
blaTEM-1B	-1.84002	0
aadA1	-1.87685	0
Cfr(E)	-0.837359	-1.06181
cat	0	-1.91742
cfxA6	-0.822187	-1.13657
lnu(D)	-2.08218	0
ant(9)-Ia	-0.85705	-1.22846
nimH	-2.11321	0
cfr(C)	-1.28129	-1.04658
vga(E)	-1.63926	-0.704582
npmA	-0.960247	-1.42761
lnu(E)	-0.881543	-1.52949
tetA(P)	-0.789063	-1.62633
erm(G)	-0.97082	-1.55519
ant(6)-Ib	-1.23948	-1.31266
str	-1.26341	-1.48348
erm(T)	-1.43498	-1.38087
aadD	-1.41595	-1.53987
sul2	-1.86174	-1.15926
dfrD	-1.7838	-1.43291
lnu(P)	-1.77373	-1.72298
dfrA1	-2.10109	-2.05034

## Sheet: G3
# refSequence	G3_four	G3_eight
tet(W)	1.08054	0.584137
tet(M)	0.417937	0.0371552
ant(6)-Ia	0.337553	-0.260502
tet(Q)	0.140199	-0.305359
tet(O/32/O)	0.0153378	-0.471034
tet(33)	-0.554363	0
mef(A)	-0.134024	-0.44829
aph(3')-III	-0.0549177	-0.530618
erm(B)	-0.152713	-0.545699
tet(S)	-0.00655542	-0.822549
tet(44)	-0.137879	-0.694837
tet(W/32/O)	0	-0.871556
tet(O)	0.0266092	-0.919971
tet(O/W/32/O)	-0.0288562	-0.897693
tet(40)	-0.133375	-0.821927
cmr	-0.301871	-0.753203
blaCARB-16	-1.11306	0
tet(H)	-1.17099	0
erm(47)	-1.23948	0
aadA9	-1.24052	0
erm(50)	-1.26452	0
lnu(C)	-0.242227	-1.03812
tet(L)	-0.460945	-0.875632
mph(B)	-1.3919	0
aadD	-1.39969	0
poxtA	-1.42552	0
aph(3')-Ia	-1.42765	0
aadA14	-1.44309	0
mef(C)	-1.44641	0
aadA2	-1.46645	0
erm(G)	-0.428433	-1.06134
aac(6')-aph(2'')	-1.49053	0
blaOXA-1	-1.54467	0
cfr(E)	-1.61588	0
blaCARB-14	0	-1.62844
lnu(D)	-1.64473	0
tet(T)	-0.428579	-1.2454
aph(2'')-If	-1.68733	0
mph(G)	-1.6922	0
ant(9)-Ia	0	-1.69812
cfxA6	0	-1.72388
aadA24	-0.722153	-1.01826
aac(6')-Ib-Hangzhou	-1.74911	0
tet(A)	-0.631788	-1.14052
tet(X5)	0	-1.83083
tet(X3)	-1.87433	0
msr(E)	-0.698012	-1.21826
dfrG	-1.94489	0
str	-0.673405	-1.31438
blaL1_3_EF126059	-2.00188	0
msr(D)	-0.586962	-1.42947
ant(9)-Ia_2_M69221	0	-2.02288
tet(Z)_1_AF121000	-0.363722	-1.69158
rmtD2_1_HQ401565	-2.07041	0
cat(pC194)_1_NC_002013	-2.12915	0
lnu(A)_1_M14039	-0.86171	-1.26941
aph(2'')-Ib_2_AF207840	-0.9156	-1.28825
sul2_2_AY034138	-0.974739	-1.23223
lnu(E)_1_KF287643	-2.22623	0
dfrA5_1_X12868	0	-2.23214
dfrA12_8_AM040708	-2.24243	0
nimB_1_X71443	-2.24679	0
cfxA_1_U38243	-1.09922	-1.18607
tet(X)_2_M37699	-1.1488	-1.14481
nimH_1_KX576455	-2.29401	0
tet(39)_1_KT346360	-1.11493	-1.19816
mph(N)_1_KF648874	-1.03297	-1.31551
aph(6)-Id_1_M28829	-0.688277	-1.70757
mph(E)_1_DQ839391	-1.05288	-1.34778
aac(6')-Im_1_AF337947	-0.920497	-1.50128
ant(6)-Ib_1_FN594949	-0.789905	-1.65773
sul1	-0.697714	-1.76838
tetA(P)	-1.0724	-1.39641
aph(3'')-Ib	-0.744889	-1.73932
tet(36)_1_AJ514254	-1.08106	-1.41735
erm(X)	-1.18241	-1.38356
erm(T)_2_AY894138	-0.997408	-1.58018
lnu(G)_1_KX470419	-1.19104	-1.40179
dfrA1_8_X00926	-0.948534	-1.74388
dfrD_1_Z50141	-1.47394	-1.22858
cmx_1_U85507	-0.9679	-1.82563
vga(E)_1_FR772051	-1.74329	-1.22238
blaTEM-1B_1_AY458016	-1.35067	-1.65798
ant(3'')-Ia_1_X02340	-1.65315	-1.54595
erm(F)_3_M17808	-1.73565	-1.54479
erm(A)	-1.52078	-1.77555
lnu(B)_2_JQ861959	-1.55902	-1.79025
tet(X6)_1_MN507533	-1.5574	-1.84102
erm(C)	-1.7729	-1.72917
blaOXA-10_1_J03427	-1.73161	-2.00136
cfr(C)_1_KX686749	-1.88947	-1.87891
blaEBR-1_1_AF416700	-1.80978	-2.04736
aac(6')-IIa_1_M29695	-1.89529	-2.18497

## Sheet: G4
# refSequence	G4_four	G4_eight
tet(W)	1.21	1
tet(Q)	1.11	0.94
tet(O)	0.65	0.43
mef(A)	0.61	0.5
Cfr(E)	0.5	0.28
tet(40)	0.45	0.3
ant(6)-Ia	0.41	0.11
lnu(C)	0.39	0.21
cfxA6	0.12	0.05
tet(O/W)	0.02	-0.29
tet(O/32/O)	0.01	-0.09
tet(W/32/O)	0	-1.16
aac(6')-Im	0	-1.81
tet(44)	-0.07	-0.97
aph(3')-III	-0.08	-0.49
blaACI-1	-0.11	-0.36
msr(D)	-0.16	-0.14
erm(B)	-0.16	-0.55
cfr(C)	-0.21	-0.41
cfxA	-0.3	-0.48
erm(G)	-0.32	-0.56
erm(F)	-0.38	-0.69
tet(O/W)-1	-0.67	-0.69
aadA1	-1.88	0
aadA14	-1.86	0
ant(6)-Ib	-1	0
aph(2'')-Ih	-1.81	0
dfrA1	-2.09	0
erm(Q)	-1.39	0
erm(T)	-0.86	0
lnu(B)	-1.16	0
tet(X)	-1.19	-1.21
tet(L)	-1.22	-1.4
lnu(D)	-2.07	0
lnu(G)	-1.25	0
lnu(P)	-1.46	0
lsa(E)	-1.13	0
nimH	-2.1	0
nimJ	-1.58	0
tet(M)	-1.47	0
erm(A)	-1.71	-1.78
tet(O/W/32/O)	-1	0
tet(S/M)	-0.87	0
mph(N)	-1.82	-1.58
tetA(P)	-0.96	0
VanG2XY	-1.5	0
vat(E)	-1.95	-1.72
VanGXY	-0.9	0
lnu(A)	-2.07	-1.85
vga(C)	-1.33	0

## Sheet: P1
# refSequence	P1_four	P1_eight
tet(W)	-0.539207	-0.535925
tet(Q)	-0.75445	-0.720504
ant(6)-Ia	-0.943739	-0.92424
lnu(C)	-1.17375	-1.1715
tet(O/W/32/O)	-1.30564	-1.37143
lsa(E)	-1.31818	-1.3959
tet(32)	-2.81932	0
erm(F)	-1.5613	-1.48133
tet(40)	-1.54903	-1.52579
tet(44)	-1.51964	-1.60811
lnu(B)	-1.55856	-1.65738
tetB(P)	-3.46162	0
Cfr(E)	-1.77502	-1.74166
tet(O)	-1.76759	-1.78063
mef(A)	-1.77581	-1.8066
tet(L)	-1.77822	-1.85321
tet(C)	0	-3.68744
aph(3')-III	-1.91166	-1.87091
blaOXA-452	0	-3.85899
cfxA	-1.98469	-1.99348
VanGXY	-3.98867	0
VanG2XY	-3.98963	0
rmtF	-4.1109	0
tet(O/32/O)	-2.0339	-2.1002
erm(X)	-4.36821	0
erm(Q)	-4.37282	0
lnu(A)	-2.25255	-2.18194
aac(6')-Im	-4.52058	0
lnu(D)	-4.55095	0
erm(B)	-2.30547	-2.2507
tet(X)	-2.35404	-2.22222
tet(O/W)	-2.39923	-2.34894
cfxA6	-2.44465	-2.42312
blaACI-1	-2.64817	-2.49533
ant(6)-Ib	-2.58105	-2.66587
ant(9)-Ia	-2.56595	-2.74134
cfr(C)	-2.55265	-2.81735
erm(G)	-2.73056	-2.78
aadA1	-2.93725	-2.97155
msr(D)	-2.74668	-3.18774
tet(O/W)-1	-3.12772	-2.85423
tet(M)	-3.17384	-2.83369
vat(E)	-3.14638	-3.03732
nimH	-3.36427	-3.24074
tetA(P)	-3.1459	-3.6863
erm(T)	-3.53592	-3.57817
lnu(P)	-3.50607	-3.74418
cat	-4.43372	-3.70687

## Sheet: P2
# refSequence	P2_four	P2_eight
tet(Q)	-0.697933	-0.684306
tet(W)	-0.714565	-0.681873
mef(A)	-0.902491	-0.927223
erm(B)	-1.26313	-1.26071
ant(6)-Ia	-1.35409	-1.34191
tet(O)	-1.37595	-1.35557
lnu(C)	-1.37839	-1.37057
tet(O/W/32/O)	-1.37459	-1.39416
aph(3')-III	-1.4413	-1.43203
cfxA6	-1.47042	-1.49671
tet(40)	-1.51277	-1.51168
erm(Q)	-3.22875	0
lsa(E)	-1.66144	-1.72965
tet(O/32/O)	-1.71403	-1.71558
tet(36)	-3.55978	0
tet(44)	-1.68414	-1.88873
blaACI-1	-1.83622	-1.83091
tet(L)	-1.86772	-1.89182
tet(C)	-3.87488	0
rmtF	0	-3.87682
lnu(B)	-1.92175	-1.97868
VanG2XY	-3.98389	0
str	-4.08396	0
mph(B)	-4.08755	0
vga(E)	-4.11772	0
cfxA	-2.12136	-2.0895
erm(X)	-4.29271	0
erm(G)	-2.14826	-2.17036
aph(2'')-Ih	-4.36353	0
sul1	-4.39169	0
aph(6)-Id	-4.39221	0
lnu(G)	-4.40918	0
erm(C)	-4.49238	0
tet(O/W)	-2.36003	-2.13829
catQ	-4.50908	0
lnu(D)	-4.61841	0
nimB	-4.61929	0
cfr(E)	-2.3883	-2.31482
msr(D)	-2.28577	-2.4295
erm(F)	-2.48735	-2.49137
tet(X)	-2.57099	-2.74624
ant(6)-Ib	-2.56237	-2.7883
nimJ	-2.7869	-2.75875
lnu(A)	-2.84219	-2.75021
cfr(C)	-2.62257	-2.99529
tet(M)	-2.7448	-2.97736
aadA1	-3.13046	-2.95094
tetA(P)	-3.02449	-3.07824
VanGXY	-3.10696	-3.11479
tetB(P)	-3.01224	-3.34859
tet(T)	-3.04196	-3.36383
tet(O/W)-1	-3.39639	-3.12608
tet(32)	-3.06661	-3.48627
lnu(P)	-3.43797	-3.38783
aph(2'')-Ib	-3.71995	-3.3123
nimH	-3.65303	-3.38246
mph(N)	-3.58766	-3.50996
erm(T)	-3.84555	-3.30168
vat(E)	-3.60125	-3.71733
erm(A)	-3.6517	-3.69521
aac(6')-Im	-3.66661	-3.79598
ant(9)-Ia	-4.118	-3.88354
erm(47)	-4.45296	-3.59889
catS	-4.03675	-4.08518

## Sheet: P3
# refSequence	P3_four	P3_eight
tet(W)	-0.642339	-0.665807
tet(Q)	-0.696801	-0.683351
mef(A)	-1.1047	-1.09109
tet(O)	-1.15079	-1.16958
ant(6)-Ia	-1.18491	-1.16971
lnu(C)	-1.367	-1.3736
tet(O/W/32/O)	-1.36626	-1.3861
aph(3')-III	-1.51684	-1.44021
tet(40)	-1.47362	-1.49026
lsa(E)	-1.62092	-1.62667
tet(L)	-1.67584	-1.66156
tet(O/32/O)	-1.68166	-1.71432
vanHBX	-3.46307	0
aph(3')-Ia	0	-3.58074
msr(D)	-1.83449	-1.78822
cfxA6	-1.78827	-1.84525
tet(44)	-1.82898	-1.8319
cfr(E)	-1.8927	-1.83088
lnu(B)	-1.8499	-1.87535
erm(X)	-3.80027	0
tet(W/32/O)	-3.86866	0
aph(2'')-If	-3.88742	0
erm(G)	-1.93947	-1.96469
aph(2'')-Ih	-4.05274	0
nimJ	0	-4.08606
erm(B)	-2.05595	-2.08298
cfr(C)	-2.20934	-2.07352
erm(F)	-2.14436	-2.16564
aph(3'')-Ib	-4.42282	0
cfxA	-2.23393	-2.18977
erm(A)	-4.53326	0
tet(X)	-2.35502	-2.28482
blaACI-1	-2.34458	-2.35623
tet(O/W)	-2.57372	-2.49145
ant(6)-Ib	-2.61564	-2.65408
nimH	-2.60131	-2.70363
tetA(P)	-2.76202	-2.5826
tet(32)	-2.69094	-2.83088
nimB	-2.94122	-2.84155
vanG2XY	-3.15922	-2.84974
tet(M)	-3.11259	-3.14482
erm(Q)	-3.21419	-3.04994
tet(O/W)-1	-3.15746	-3.17335
lnu(P)	-3.33517	-3.23748
blaOXA-461	-3.22154	-3.42391
tetB(P)	-3.27645	-3.53078
vanGXY	-3.31996	-3.5479
blaOXA-85	-3.80956	-3.40987
mph(N)	-3.73802	-3.56837
cat	-3.66806	-3.6855
aadA1	-3.59398	-3.88589
lnu(A)	-3.45044	-4.09399
vat(E)	-3.89543	-3.97285
erm(T)	-4.13212	-3.93177

## Sheet: P4
# refSequence	P4_four	P4_eight
tet(Q)	-0.402679	-0.35588
tet(W)	-0.679398	-0.659573
ant(6)-Ia	-1.52243	0
aph(3')-III	-1.62852	0
blaACI-1	-1.82636	0
cfr(C)	-2.34553	0
tet(O)	-1.21165	-1.17535
mef(A)	-1.3003	-1.24805
cfxA6	-1.34972	-1.35794
lnu(C)	-1.39874	-1.36989
ant(6)-Ib	-2.88831	0
tet(40)	-1.48418	-1.45249
tet(O/32/O)	-1.63243	-1.57298
tet(M)	-3.27948	0
tetB(P)	-3.4934	0
VanHBX	0	-3.55348
tet(W/32/O)	0	-3.72384
cfr(E)	-1.89842	-1.8833
tet(O/W)	-1.94861	-1.99346
tet(L)	-4.04289	0
sul2	0	-4.05643
tet(44)	-2.00654	-2.0568
msr(D)	-2.13895	-2.06137
aac(6')-Im	0	-4.24058
aph(2'')-Ih	-4.27276	0
cat	-4.43526	0
nimH	-4.51875	0
aph(3'')-Ib	-4.59492	0
ant(9)-Ia	-4.59549	0
erm(A)	-4.70294	0
erm(G)	-2.38407	-2.3224
cfxA	-2.37917	-2.33629
erm(F)	-2.43281	-2.4228
tet(X)	-2.4868	-2.51792
tet(O/W)-1	-2.58502	-2.58742
erm(B)	-2.58634	-2.62578
aadA1	-2.83299	-2.88319
lsa(E)	-3.08474	-2.90776
vanG2XY	-3.13318	-2.91447
tetA(P)	-2.96923	-3.38983
lnu(B)	-3.234	-3.3639
tet(32)	-3.37952	-3.33003
npmA	-3.43597	-3.67146
tet(O/W/32/O)	-3.89708	-3.68709
tet(C)	-3.92951	-3.68754
lnu(A)	-4.01775	-3.80436
lnu(P)	-3.95144	-4.2797
floR	-4.3994	-3.88355
nimJ	-4.19474	-4.27881
