# Supplementary material for: Impact of sample multiplexing on detection of bacteria and antimicrobial resistance genes in pig microbiomes using long-read sequencing
Source: Front Microbiol. 2025 Jun 19;16:1597804. doi: 10.3389/fmicb.2025.1597804 (PMC12222346; doi:10.3389/fmicb.2025.1597804)
Supplement: Supplementary Table S3 — List of all identified bacterial species in the original samples with four- and eight-plex of the pig microbiomes on both GridION and PromethION in the original setup of metagenomes in Figure 1. Each sheet represents one run (G: GridION - P, PromethION). [file Table_3.xlsx]

## Sheet: G1
species_name	G1_four	G1_eight	total
Jeotgalibaca porci	0.827704	0.667936	1.49564
Lactobacillus johnsonii	-0.129929	-0.146948	-0.276877
Lactobacillus amylovorus	-0.254853	-0.0424217	-0.297275
Streptococcus hyointestinalis	-0.577477	0	-0.577477
Limosilactobacillus reuteri	-0.331167	-0.280125	-0.611292
Streptococcus parauberis	-0.630065	0	-0.630065
Klebsiella quasipneumoniae	-0.257365	-0.542404	-0.799769
Aerococcus urinaeequi	-0.892137	0	-0.892137
Jeotgalibaca arthritidis	-0.901401	0	-0.901401
Blautia obeum	-1.56325	0	-1.56325
Carnobacterium jeotgali	-1.66985	0	-1.66985
Streptococcus alactolyticus	-0.826537	-0.986565	-1.8131
Dorea longicatena	-2.03267	0	-2.03267
Acinetobacter pseudolwoffii	-1.21627	-0.895865	-2.11214
Blautia massiliensis	-2.16976	0	-2.16976
Empedobacter stercoris	-2.32377	0	-2.32377
Psychrobacter pulmonis	-1.08686	-1.24225	-2.32911
Butyricicoccus faecihominis	-2.38664	0	-2.38664
Streptococcus vicugnae	-2.41565	0	-2.41565
Vagococcus carniphilus	-2.608	0	-2.608
Bulleidia extructa	-2.69515	0	-2.69515
Acinetobacter sp. YH12138	-2.73535	0	-2.73535
Secundilactobacillus oryzae	-2.91798	0	-2.91798
Bifidobacterium boum	-2.95181	0	-2.95181
Halopseudomonas xiamenensis	-3.05175	0	-3.05175
Amylolactobacillus amylotrophicus	-1.47249	-1.60033	-3.07283
Bariatricus massiliensis	-3.07863	0	-3.07863
Wohlfahrtiimonas populi	-1.47438	-1.61517	-3.08954
Acinetobacter sp. WCHAc010034	-3.14416	0	-3.14416
Clostridium porci	-3.16368	0	-3.16368
Vaginisenegalia massiliensis	-3.22514	0	-3.22514
Rhizobium rosettiformans	0	-3.25559	-3.25559
Streptococcus vaginalis	0	-3.2597	-3.2597
Kurthia zopfii	-3.33492	0	-3.33492
Alkanindiges hydrocarboniclasticus	-3.34591	0	-3.34591
Hornefia butyriciproducens	-3.3805	0	-3.3805
Clostridium indicum	-3.38066	0	-3.38066
Agathobaculum butyriciproducens	-3.39948	0	-3.39948
Acinetobacter sp. WCHA45	-3.41487	0	-3.41487
Holdemania massiliensis	-3.41562	0	-3.41562
Facklamia lactis	-3.42856	0	-3.42856
Carnobacterium viridans	-3.43288	0	-3.43288
Psychrobacter aquimaris	-3.4401	0	-3.4401
Alkalibacterium putridalgicola	-3.48803	0	-3.48803
Psychrobacter pacificensis	-3.49311	0	-3.49311
Garicola koreensis	-3.50645	0	-3.50645
Eggerthella sinensis	-3.51948	0	-3.51948
Psychrobacter nivimaris	0	-3.53114	-3.53114
Acinetobacter indicus	-3.54792	0	-3.54792
Desulfovibrio porci	-3.55653	0	-3.55653
Ignatzschineria indica	-3.56629	0	-3.56629
Staphylococcus singaporensis	0	-3.61491	-3.61491
Acinetobacter schindleri	-3.61669	0	-3.61669
Sinanaerobacter chloroacetimidivorans	-3.61737	0	-3.61737
Pseudoruminococcus massiliensis	-3.62247	0	-3.62247
Trichococcus patagoniensis	0	-3.63127	-3.63127
Prevotella oralis	-3.63955	0	-3.63955
Jeotgalicoccus psychrophilus	-3.64373	0	-3.64373
Acinetobacter chinensis	-3.64765	0	-3.64765
Vagococcus fessus	0	-3.67004	-3.67004
Granulicatella balaenopterae	0	-3.67771	-3.67771
Peptoniphilus catoniae	0	-3.6795	-3.6795
Kocuria atrinae	-3.68173	0	-3.68173
Youngiibacter fragilis	-3.696	0	-3.696
Miniphocaeibacter massiliensis	-3.70464	0	-3.70464
Psychrobacter proteolyticus	-3.71262	0	-3.71262
Slackia isoflavoniconvertens	-3.75225	0	-3.75225
Mediterranea massiliensis	-3.75252	0	-3.75252
Roseburia faecis	-3.77581	0	-3.77581
Chitinophaga rhizosphaerae	-3.77616	0	-3.77616
Levilactobacillus fuyuanensis	-3.79534	0	-3.79534
Mediterraneibacter glycyrrhizinilyticus	-3.79544	0	-3.79544
Clostridium aminobutyricum	-3.83136	0	-3.83136
Hallerella porci	-3.83905	0	-3.83905
Bacteroides fluxus	-3.84704	0	-3.84704
Pontibaca salina	-3.89594	0	-3.89594
Wohlfahrtiimonas larvae	-3.8973	0	-3.8973
Paracoccus sphaerophysae	-3.90142	0	-3.90142
Wohlfahrtiimonas chitiniclastica	-1.87451	-2.03789	-3.9124
Caproiciproducens galactitolivorans	-1.8975	-2.01606	-3.91356
Algoriella xinjiangensis	0	-3.91559	-3.91559
Escherichia coli	-3.91858	0	-3.91858
Terrisporobacter petrolearius	0	-3.92129	-3.92129
Clostridium disporicum	0	-3.93507	-3.93507
Streptococcus thermophilus	-3.98194	0	-3.98194
Lampropedia aestuarii	-3.98386	0	-3.98386
Acinetobacter radioresistens	-3.99025	0	-3.99025
Faecalicatena fissicatena	-3.99257	0	-3.99257
Prevotella colorans	-4.00213	0	-4.00213
Anaerobacterium chartisolvens	-4.00897	0	-4.00897
Deinococcus fonticola	-4.03026	0	-4.03026
Lentilactobacillus kosonis	0	-4.03808	-4.03808
Arenibacter hampyeongensis	-4.04387	0	-4.04387
Psychrobacter maritimus	-1.80425	-2.24828	-4.05254
Tyzzerella nexilis	0	-4.06001	-4.06001
Clostridium frigoris	-4.06935	0	-4.06935
Faecalitalea cylindroides	-4.07094	0	-4.07094
Bacteroides pyogenes	-4.07664	0	-4.07664
Enterococcus faecium	-4.07846	0	-4.07846
Merdimonas faecis	-4.09038	0	-4.09038
Solobacterium moorei	0	-4.11409	-4.11409
Salinicoccus qingdaonensis	0	-4.1164	-4.1164
[Ruminococcus] lactaris	-4.11737	0	-4.11737
Dolosicoccus paucivorans	0	-4.11886	-4.11886
Vagococcus fluvialis	-2.02943	-2.0896	-4.11903
Kurthia sibirica	-4.12148	0	-4.12148
[Ruminococcus] torques	0	-4.12271	-4.12271
Bavariicoccus seileri	-4.13567	0	-4.13567
Anaerovibrio slackiae	-4.14101	0	-4.14101
Eubacterium ventriosum	-4.14606	0	-4.14606
Mobilisporobacter senegalensis	0	-4.15305	-4.15305
Agathobacter ruminis	-4.16256	0	-4.16256
Prevotella stercorea	-4.16342	0	-4.16342
Bacteroides propionicifaciens	-4.18022	0	-4.18022
Photorhabdus heterorhabditis	-4.21328	0	-4.21328
Proteiniclasticum sediminis	-4.21996	0	-4.21996
Aneurinibacillus tyrosinisolvens	-4.23203	0	-4.23203
Lachnospira multipara	-4.23405	0	-4.23405
Vagococcus bubulae	-2.06983	-2.1643	-4.23414
Marinilactibacillus piezotolerans	-4.23637	0	-4.23637
Helcococcus ovis	0	-4.25144	-4.25144
Marinilactibacillus psychrotolerans	-4.25268	0	-4.25268
Gelidibacter japonicus	0	-4.26427	-4.26427
Lactobacillus xujianguonis	-4.27867	0	-4.27867
Schinkia azotoformans	-4.28988	0	-4.28988
Paracoccus aeridis	-4.29021	0	-4.29021
Flavobacterium tibetense	0	-4.29811	-4.29811
Ructibacterium gallinarum	-4.31355	0	-4.31355
Anaerostipes faecalis	-4.32304	0	-4.32304
Paenalcaligenes hominis	-4.34081	0	-4.34081
Myroides phaeus	-4.34696	0	-4.34696
Bacteroides oleiciplenus	-4.34808	0	-4.34808
Velocimicrobium porci	-4.37466	0	-4.37466
Myxococcus llanfairpwllgwyngyllgogerychwyrndrobwllllantysiliogogogochensis	0	-4.41688	-4.41688
Eubacterium pyruvativorans	-2.07418	-2.38333	-4.4575
Acinetobacter piscicola	-4.47529	0	-4.47529
Faecalicoccus acidiformans	-4.48215	0	-4.48215
Acinetobacter stercoris	-4.492	0	-4.492
Epilithonimonas tenax	-4.50368	0	-4.50368
Blautia faecis	-4.50992	0	-4.50992
Ruminococcus gauvreauii	-4.52805	0	-4.52805
Terrisporobacter mayombei	-4.53005	0	-4.53005
Inconstantimicrobium porci	-4.5797	0	-4.5797
Psychrobacter pasteurii	-2.2583	-2.33875	-4.59705
Streptomyces caelestis	0	-4.6234	-4.6234
Lactobacillus kitasatonis	0	-4.62692	-4.62692
Pedobacter nototheniae	-4.63504	0	-4.63504
Dickeya dianthicola	-4.64202	0	-4.64202
Blautia intestinalis	-4.67509	0	-4.67509
Bowmanella dokdonensis	0	-4.6814	-4.6814
Peptostreptococcus russellii	-2.02443	-2.70626	-4.73069
Pseudoflavonifractor phocaeensis	-4.73132	0	-4.73132
Paraprevotella clara	-4.7419	0	-4.7419
Psychrobacter faecalis	-2.5199	-2.33831	-4.85822
Ruoffia tabacinasalis	-2.37768	-2.50239	-4.88007
Eubacterium ruminantium	-4.90923	0	-4.90923
Elizabethkingia argenteiflava	-4.92658	0	-4.92658
Drancourtella massiliensis	0	-4.92795	-4.92795
Slackia equolifaciens	-4.93389	0	-4.93389
Fredinandcohnia aciditolerans	-4.96004	0	-4.96004
Butyrivibrio crossotus	-4.97892	0	-4.97892
Companilactobacillus suantsaicola	-5.04015	0	-5.04015
Evtepia gabavorous	-5.04293	0	-5.04293
Coprococcus catus	-5.07886	0	-5.07886
Carnobacterium inhibens	-2.51638	-2.59259	-5.10898
Agrilactobacillus yilanensis	-2.59917	-2.59262	-5.1918
Providencia huaxiensis	-2.53747	-2.75987	-5.29733
Mediterraneibacter catenae	-2.56869	-2.76589	-5.33458
Aureimonas psammosilenae	-2.76038	-2.60534	-5.36572
Ignatzschineria ureiclastica	-2.74944	-2.65917	-5.40861
Staphylococcus sp. T93	-2.63442	-2.78007	-5.4145
Aerococcus suis	-2.58148	-2.84237	-5.42386
Clostridium vitabionis	-2.88182	-2.60119	-5.48301
Enterococcus diestrammenae	-2.79791	-2.75448	-5.55239
Enterococcus aquimarinus	-2.88746	-2.71636	-5.60382
Comamonas testosteroni	-2.80109	-2.83229	-5.63338
Staphylococcus aureus	-3.09614	-2.57618	-5.67231
Acinetobacter soli	-2.67571	-3.00466	-5.68037
Anaerobutyricum soehngenii	-2.87643	-2.82252	-5.69895
Acinetobacter baumannii	-2.87194	-2.84625	-5.71818
Alkalibacterium gilvum	-2.80343	-2.94422	-5.74765
Denitrificimonas caeni	-2.89237	-2.88274	-5.77511
Enterococcus lemanii	-2.9627	-2.82316	-5.78587
Ruminococcus bromii	-2.90739	-2.89689	-5.80428
Pisciglobus halotolerans	-2.90633	-2.94247	-5.8488
Treponema porcinum	-2.04854	-3.83692	-5.88546
Maribrevibacterium harenarium	-3.15326	-2.78409	-5.93734
Holdemanella porci	-2.96686	-2.98255	-5.94941
Phascolarctobacterium succinatutens	-2.85278	-3.10229	-5.95507
Oliverpabstia intestinalis	-2.83027	-3.1307	-5.96098
Faecalicatena faecalis	-2.98397	-2.97815	-5.96212
Ruoffia halotolerans	-2.7442	-3.26452	-6.00871
Streptococcus hyovaginalis	-3.01001	-3.0061	-6.0161
Psychrobacter phenylpyruvicus	-3.0126	-3.10609	-6.11869
Acinetobacter lwoffii	-3.28466	-2.91769	-6.20235
Schleiferilactobacillus perolens	-3.28735	-2.9428	-6.23015
Clostridium celatum	-3.05879	-3.20702	-6.26581
Tetragenococcus solitarius	-3.1634	-3.15794	-6.32134
Acinetobacter johnsonii	-3.34307	-2.98506	-6.32813
Psychrobacter piechaudii	-3.23394	-3.09558	-6.32952
Atopostipes suicloacalis	-3.13978	-3.20026	-6.34003
Streptococcus plurextorum	-3.23058	-3.11754	-6.34812
Streptococcus suis	-3.12494	-3.30833	-6.43328
Alkalibacterium olivapovliticus	-3.14622	-3.30663	-6.45284
Anaerosphaera multitolerans	-3.23774	-3.2437	-6.48145
Acinetobacter seifertii	-3.67306	-2.82122	-6.49428
Sporobacter termitidis	-3.44528	-3.10346	-6.54874
Mogibacterium kristiansenii	-2.62276	-3.95312	-6.57588
Blautia luti	-3.32852	-3.28332	-6.61183
Trichococcus flocculiformis	-3.60994	-3.03929	-6.64923
Acinetobacter rongchengensis	-3.31071	-3.34095	-6.65166
Alkalibacterium pelagium	-3.16184	-3.49087	-6.65271
Butyricicoccus porcorum	-3.41455	-3.28294	-6.69749
Listeria monocytogenes	-3.41131	-3.3354	-6.74671
Fundicoccus ignavus	-3.40965	-3.3595	-6.76914
Enterococcus italicus	-3.43024	-3.36286	-6.7931
Terrisporobacter othiniensis	-3.36124	-3.45384	-6.81508
Eisenbergiella porci	-3.09224	-3.73039	-6.82263
Tissierella creatinophila	-3.38463	-3.48218	-6.86682
Hespellia stercorisuis	-3.20747	-3.67111	-6.87858
Atopococcus tabaci	-3.34303	-3.57452	-6.91755
Alkalibacterium thalassium	-3.53695	-3.39678	-6.93373
Acinetobacter sp. SH20PTE14	-3.58886	-3.34845	-6.93731
Eubacterium coprostanoligenes	-3.62435	-3.32119	-6.94555
Jeotgalibaca dankookensis	-3.51817	-3.43023	-6.9484
Prevotella mizrahii	-3.40031	-3.5523	-6.95261
Peptoniphilus stercorisuis	-3.57941	-3.38142	-6.96083
Psychrobacter okhotskensis	-3.46555	-3.51023	-6.97577
Acinetobacter gerneri	-2.9951	-4.04219	-7.03729
Acinetobacter haemolyticus	-3.60714	-3.43494	-7.04208
Psychrobacter cibarius	-3.66283	-3.38591	-7.04873
Frisingicoccus caecimuris	-3.42538	-3.62896	-7.05434
Ignatzschineria cameli	-3.71389	-3.34203	-7.05592
Blautia producta	-3.43807	-3.6302	-7.06827
Alkalibacterium kapii	-3.43302	-3.67761	-7.11063
Lactobacillus gigeriorum	-3.83864	-3.32988	-7.16852
Metalysinibacillus jejuensis	-3.70693	-3.4695	-7.17643
Catenibacterium mitsuokai	-3.83806	-3.3866	-7.22465
Allofustis seminis	-3.80203	-3.46294	-7.26497
Clostridium cuniculi	-3.63126	-3.64219	-7.27345
Acinetobacter defluvii	-3.80997	-3.50805	-7.31802
Roseburia porci	-3.85587	-3.48396	-7.33982
Psychrobacter vallis	-3.71247	-3.63127	-7.34374
Acinetobacter tianfuensis	-3.4749	-3.89778	-7.37268
Vagococcus elongatus	-3.86196	-3.52579	-7.38776
Prevotella pectinovora	-3.85399	-3.55973	-7.41372
Blautia wexlerae	-3.28263	-4.14658	-7.42921
Mediterraneibacter faecis	-3.83678	-3.59848	-7.43526
Acetivibrio ethanolgignens	-3.65782	-3.79779	-7.45561
Acinetobacter sp. WCHAc010052	-4.06354	-3.44025	-7.50379
Absicoccus porci	-3.66098	-3.84642	-7.5074
Gemmiger formicilis	-3.69341	-3.81817	-7.51158
Treponema bryantii	-3.87804	-3.63359	-7.51164
Psychrobacter piscatorii	-3.13566	-4.39668	-7.53234
Baileyella intestinalis	-3.86403	-3.67043	-7.53446
Ruminococcus flavefaciens	-4.01874	-3.51844	-7.53718
Facklamia miroungae	-3.96906	-3.57101	-7.54007
Ellagibacter isourolithinifaciens	-3.48005	-4.08319	-7.56324
Desemzia incerta	-3.37604	-4.22267	-7.59871
Prevotella hominis	-3.98148	-3.65793	-7.63941
Clostridium uliginosum	-4.07223	-3.64614	-7.71837
Waltera intestinalis	-3.68576	-4.03547	-7.72123
Acinetobacter sichuanensis	-3.51504	-4.28386	-7.7989
Floccifex porci	-3.63578	-4.17822	-7.81401
Fusicatenibacter saccharivorans	-3.73212	-4.08767	-7.81979
Globicatella sanguinis	-4.24605	-3.58293	-7.82898
Psychrobacter luti	-4.39756	-3.44965	-7.84721
Treponema berlinense	-3.95005	-3.902	-7.85205
Psychrobacter marincola	-3.76946	-4.16538	-7.93484
Psychrobacter celer	-3.96914	-4.08336	-8.0525
Collinsella bouchesdurhonensis	-3.78233	-4.32063	-8.10296
Bullifex porci	-4.09579	-4.09126	-8.18705
Lactobacillus porci	-4.36516	-3.83802	-8.20318
Blautia schinkii	-4.17074	-4.03808	-8.20882
Angelakisella massiliensis	-4.16974	-4.11314	-8.28288
Enterococcus alcedinis	-4.34677	-3.94058	-8.28735
Roseburia inulinivorans	-4.05417	-4.28506	-8.33923
Bacteroides mediterraneensis	-4.50801	-3.83288	-8.34089
Blautia glucerasea	-4.47258	-3.92426	-8.39684
Faecalibacillus faecis	-4.30478	-4.12772	-8.43249
Eisenbergiella massiliensis	-4.44863	-4.0562	-8.50483
Kurthia huakuii	-4.01768	-4.58329	-8.60097
Alteribacter natronophilus	-4.3964	-4.21903	-8.61543
Aequorivita sinensis	-4.15744	-4.51135	-8.66879
Nesterenkonia natronophila	-4.46944	-4.24225	-8.71169
Psychrobacter salsus	-4.2697	-4.61388	-8.88358
Streptomyces brasiliscabiei	-4.65138	-4.25593	-8.90731
Alcanivorax profundi	-4.92974	-4.04891	-8.97865
Ruminococcus callidus	-4.46778	-4.52231	-8.9901

## Sheet: G2
species_name	G2_four	G2_eight	total
Lactobacillus amylovorus	0.233992	0.23103	0.465022
Klebsiella quasipneumoniae	0.0706233	0.108534	0.179157
Porphyromonadaceae bacterium	-0.0476097	0.182207	0.134597
Parafannyhessea umbonata	-0.0168326	0.0197065	0.00287391
Carnobacterium sp. CS13	-0.415029	0	-0.415029
Aerococcus viridans	-0.716466	0	-0.716466
Limosilactobacillus reuteri	-0.67032	-0.482747	-1.15307
Streptococcus alactolyticus	-0.625999	-0.733863	-1.35986
Caproiciproducens galactitolivorans	0	-1.55836	-1.55836
Phocea massiliensis	-1.82948	0	-1.82948
Bacteroides acidifaciens	0	-2.20832	-2.20832
Weissella thailandensis	-2.33069	0	-2.33069
Dorea longicatena	-2.35875	0	-2.35875
Carnobacterium jeotgali	-0.993465	-1.45548	-2.44894
Levilactobacillus senmaizukei	0	-2.66808	-2.66808
Desemzia incerta	-2.73297	0	-2.73297
Pseudoruminococcus massiliensis	0	-2.88309	-2.88309
Selenomonas bovis	-2.93993	0	-2.93993
Limosilactobacillus balticus	0	-2.96919	-2.96919
Bacteroides gallinarum	-2.97299	0	-2.97299
Butyricicoccus porcorum	-3.00271	0	-3.00271
Carnobacterium sp. CP1	-3.04962	0	-3.04962
Levilactobacillus yonginensis	-3.10864	0	-3.10864
Staphylococcus sp. T93	0	-3.11408	-3.11408
Paucilactobacillus kaifaensis	-3.19285	0	-3.19285
Bifidobacterium thermophilum	-3.20289	0	-3.20289
Prevotella marshii	0	-3.21767	-3.21767
Carnobacterium viridans	-3.2236	0	-3.2236
Fibrobacter intestinalis	-3.24134	0	-3.24134
Lactobacillus gigeriorum	0	-3.24778	-3.24778
Psychrobacter pulmonis	0	-3.28781	-3.28781
Clostridium jeddahense	0	-3.29345	-3.29345
Terrisporobacter petrolearius	0	-3.32004	-3.32004
Secundilactobacillus malefermentans	-3.33137	0	-3.33137
Faecalicatena faecalis	0	-3.3346	-3.3346
Bifidobacterium thermacidophilum	0	-3.35511	-3.35511
Lactobacillus pasteurii	-3.37375	0	-3.37375
Corynebacterium variabile	0	-3.38436	-3.38436
Velocimicrobium porci	0	-3.39511	-3.39511
Leeuwenhoekiella nanhaiensis	0	-3.43124	-3.43124
Clostridium disporicum	0	-3.43342	-3.43342
Schleiferilactobacillus perolens	0	-3.44132	-3.44132
Clostridium indicum	-3.45944	0	-3.45944
Limosilactobacillus coleohominis	0	-3.46382	-3.46382
Lactiplantibacillus pingfangensis	-3.48289	0	-3.48289
Bifidobacterium reuteri	0	-3.49054	-3.49054
Prevotella salivae	-3.53481	0	-3.53481
Levilactobacillus angrenensis	-3.56501	0	-3.56501
Prevotella illustrans	0	-3.58825	-3.58825
Limosilactobacillus portuensis	-3.59671	0	-3.59671
Roseburia faecis	0	-3.60681	-3.60681
Lactiplantibacillus plantarum	-3.62449	0	-3.62449
Lachnospira multipara	0	-3.63402	-3.63402
Merdimonas faecis	-3.63601	0	-3.63601
[Ruminococcus] torques	0	-3.64016	-3.64016
Streptococcus equinus	-3.66932	0	-3.66932
Psychrobacter piechaudii	-3.67286	0	-3.67286
Terrisporobacter glycolicus	-3.68158	0	-3.68158
Ligilactobacillus salivarius	0	-3.68171	-3.68171
Leuconostoc fallax	0	-3.68451	-3.68451
Paucilactobacillus nenjiangensis	-1.22395	-2.475	-3.69895
Mogibacterium kristiansenii	-3.70375	0	-3.70375
Sinanaerobacter chloroacetimidivorans	-3.70961	0	-3.70961
[Clostridium] hylemonae	-3.71648	0	-3.71648
Hydrogeniiclostidium mannosilyticum	-3.74128	0	-3.74128
Heminiphilus faecis	-3.77074	0	-3.77074
Dorea phocaeensis	-3.77294	0	-3.77294
Prevotella nanceiensis	0	-3.77325	-3.77325
Marinilactibacillus piezotolerans	-3.78185	0	-3.78185
Pseudoflavonifractor phocaeensis	0	-3.79089	-3.79089
Gemmiger gallinarum	0	-3.79658	-3.79658
Bifidobacterium apri	-3.80434	0	-3.80434
Solobacterium moorei	-3.80503	0	-3.80503
Psychrobacter piscatorii	-3.80826	0	-3.80826
Agathobacter ruminis	0	-3.82586	-3.82586
Blautia obeum	-3.82895	0	-3.82895
Jeotgalibaca dankookensis	-3.83073	0	-3.83073
Desulfovibrio piger	0	-3.8435	-3.8435
Vagococcus bubulae	0	-3.84408	-3.84408
Mediterraneibacter glycyrrhizinilyticus	-3.85598	0	-3.85598
Alkalibacterium gilvum	-3.89483	0	-3.89483
Clostridium sartagoforme	0	-3.93231	-3.93231
Butyrivibrio fibrisolvens	-3.9485	0	-3.9485
Bacteroides togonis	-3.95289	0	-3.95289
Fundicoccus ignavus	0	-3.95497	-3.95497
Companilactobacillus halodurans	-3.95787	0	-3.95787
Enterococcus italicus	-3.9618	0	-3.9618
Bacteroides zhangwenhongi	-3.98066	0	-3.98066
Eisenbergiella massiliensis	0	-3.99724	-3.99724
Treponema berlinense	0	-4.00672	-4.00672
Lactobacillus helveticus	0	-4.02928	-4.02928
Companilactobacillus nantensis	-4.03967	0	-4.03967
Alkalibacterium olivapovliticus	-4.04059	0	-4.04059
Absicoccus porci	-4.06371	0	-4.06371
Anaerovibrio slackiae	0	-4.06796	-4.06796
Eubacterium oxidoreducens	-4.07668	0	-4.07668
Psychrobacter vallis	0	-4.07891	-4.07891
Alkalibacterium thalassium	-4.08506	0	-4.08506
Anaerobutyricum hallii	-4.10263	0	-4.10263
Clostridium saudiense	0	-4.10462	-4.10462
Pseudomonas alloputida	0	-4.13044	-4.13044
Treponema bryantii	-4.13617	0	-4.13617
Ructibacterium gallinarum	-4.15538	0	-4.15538
Dorea formicigenerans	-1.67846	-2.47936	-4.15782
Labilibacter sediminis	0	-4.16311	-4.16311
Lactobacillus nasalidis	0	-4.18126	-4.18126
Eubacterium pyruvativorans	-2.19198	-2.00294	-4.19493
Levilactobacillus parabrevis	0	-4.20507	-4.20507
Hallella seregens	-4.20879	0	-4.20879
Lactiplantibacillus daowaiensis	-4.21093	0	-4.21093
Faecalicoccus acidiformans	-4.2507	0	-4.2507
Granulicatella balaenopterae	-4.30092	0	-4.30092
Megasphaera micronuciformis	0	-4.30354	-4.30354
Brachyspira catarrhinii	0	-4.31946	-4.31946
Psychrobacter phenylpyruvicus	-4.32967	0	-4.32967
Blastopirellula cremea	-4.33353	0	-4.33353
Anaerostipes faecalis	-4.3803	0	-4.3803
Streptococcus vicugnae	-2.19914	-2.18455	-4.38369
Phascolarctobacterium succinatutens	-2.27839	-2.10942	-4.38781
Lapidilactobacillus concavus	-4.39493	0	-4.39493
Clostridium puniceum	-4.39598	0	-4.39598
Paramuribaculum intestinale	-4.39687	0	-4.39687
Enorma burkinafasonensis	-4.40716	0	-4.40716
Streptococcus plurextorum	-4.41302	0	-4.41302
Blautia caecimuris	-4.41458	0	-4.41458
Terrisporobacter mayombei	-4.43012	0	-4.43012
Prevotella conceptionensis	0	-4.44094	-4.44094
Alkalibacterium putridalgicola	-4.45095	0	-4.45095
Neobacillus bataviensis	-4.45197	0	-4.45197
Alkaliphilus transvaalensis	-4.46472	0	-4.46472
Paenibacillus alba	0	-4.46617	-4.46617
Myxococcus llanfairpwllgwyngyllgogerychwyrndrobwllllantysiliogogogochensis	-4.48586	0	-4.48586
Coprococcus catus	0	-4.49904	-4.49904
Blautia stercoris	-4.5319	0	-4.5319
Flavobacterium orientale	0	-4.54228	-4.54228
Ligilactobacillus equi	-4.55603	0	-4.55603
Agrilactobacillus yilanensis	-2.35795	-2.27493	-4.63288
Gemella bergeri	-4.67348	0	-4.67348
Butyrivibrio crossotus	-4.71623	0	-4.71623
Carnobacterium inhibens	-2.17237	-2.54845	-4.72083
Fusicatenibacter saccharivorans	-2.38835	-2.37176	-4.76011
Lactobacillus equicursoris	-4.80449	0	-4.80449
Alistipes ihumii	-4.80833	0	-4.80833
Tractidigestivibacter scatoligenes	-2.46379	-2.39214	-4.85593
Streptomyces longisporoflavus	-4.86776	0	-4.86776
Novosphingobium aureum	-4.91638	0	-4.91638
Holdemanella porci	-2.5145	-2.43457	-4.94907
Allisonella histaminiformans	-4.95787	0	-4.95787
Virgibacillus indicus	-4.97338	0	-4.97338
Lactobacillus crispatus	-2.50269	-2.57328	-5.07598
Mediterraneibacter catenae	-2.59481	-2.50714	-5.10194
Bariatricus massiliensis	-2.66014	-2.50635	-5.16649
Oliverpabstia intestinalis	-2.53391	-2.64616	-5.18007
Paenibacillus cineris	-5.18044	0	-5.18044
Lactobacillus xujianguonis	-2.82822	-2.52609	-5.35431
Clostridium celatum	-2.92419	-2.45351	-5.3777
Psychrobacter maritimus	-2.42459	-2.9566	-5.38119
Bulleidia extructa	-2.69751	-2.75854	-5.45605
Baileyella intestinalis	-1.80391	-3.65778	-5.46169
Aureimonas psammosilenae	-2.91405	-2.57038	-5.48443
Hornefia butyriciproducens	-2.6829	-2.85703	-5.53993
Bifidobacterium boum	-2.37347	-3.22195	-5.59542
Bacteroides thetaiotaomicron	-2.9093	-2.72662	-5.63592
Blautia massiliensis	-2.05953	-3.63271	-5.69224
Prevotella hominis	-3.05563	-2.66214	-5.71776
Clostridium vitabionis	-3.07409	-2.75873	-5.83283
Amylolactobacillus amylotrophicus	-3.25027	-2.64817	-5.89843
Limosilactobacillus alvi	-3.10952	-2.89589	-6.00541
Blautia wexlerae	-3.24265	-2.80183	-6.04448
Secundilactobacillus oryzae	-3.28285	-2.77136	-6.05421
Prevotella mizrahii	-3.27206	-2.81687	-6.08892
Weissella hellenica	-2.28978	-3.80536	-6.09514
Blautia luti	-3.16349	-2.95116	-6.11465
Eisenbergiella porci	-2.99976	-3.14633	-6.14609
Terrisporobacter othiniensis	-3.2976	-2.89447	-6.19207
Roseburia porci	-3.12324	-3.10651	-6.22975
Clostridium cuniculi	-3.26545	-2.99937	-6.26482
Escherichia coli	-3.32252	-2.97489	-6.29741
Latilactobacillus curvatus	-3.04482	-3.33227	-6.3771
Prevotella stercorea	-2.85445	-3.52367	-6.37811
Alloprevotella rava	-3.33209	-3.07988	-6.41197
Psychrobacter faecalis	-3.22175	-3.20946	-6.43121
Salmonella enterica	-3.54613	-2.93044	-6.47657
Ruoffia tabacinasalis	-3.69226	-2.80782	-6.50008
Bacteroides mediterraneensis	-3.51816	-2.99365	-6.5118
Frisingicoccus caecimuris	-3.29872	-3.25336	-6.55208
Anaerobutyricum soehngenii	-3.57947	-2.99698	-6.57645
Sporobacter termitidis	-3.26705	-3.31969	-6.58674
Blautia intestinalis	-3.5297	-3.06684	-6.59654
Agathobaculum butyriciproducens	-3.45394	-3.16084	-6.61478
Prevotella colorans	-3.18465	-3.52261	-6.70726
Eubacterium coprostanoligenes	-3.65464	-3.05693	-6.71157
Hespellia stercorisuis	-3.66378	-3.04982	-6.7136
Ellagibacter isourolithinifaciens	-3.43356	-3.28173	-6.7153
Negativibacillus massiliensis	-3.36433	-3.35423	-6.71856
Senegalimassilia anaerobia	-3.52493	-3.24738	-6.77232
Limosilactobacillus fastidiosus	-3.72525	-3.05455	-6.7798
Faecalibacillus faecis	-3.47713	-3.31497	-6.7921
Mediterraneibacter faecis	-3.63258	-3.16141	-6.79399
Holdemanella biformis	-3.99248	-2.83011	-6.82259
Holdemania massiliensis	-3.75799	-3.06797	-6.82596
Prevotella pectinovora	-3.52241	-3.3362	-6.85861
Bacteroides fluxus	-3.58378	-3.28273	-6.8665
Bifidobacterium porcinum	-2.89424	-3.97233	-6.86656
Lactobacillus porci	-3.88767	-2.995	-6.88267
Vagococcus elongatus	-3.6627	-3.32377	-6.98647
Waltera intestinalis	-3.62243	-3.39038	-7.01281
Catenibacterium mitsuokai	-3.68947	-3.37241	-7.06188
Olsenella porci	-3.21411	-3.85967	-7.07378
Blautia schinkii	-3.21311	-3.88266	-7.09578
Gemmiger formicilis	-3.90246	-3.20771	-7.11016
Mediterranea massiliensis	-3.88679	-3.2755	-7.16229
Paraprevotella clara	-3.68674	-3.51364	-7.20039
Limosilactobacillus panis	-3.56505	-3.65276	-7.21781
Angelakisella massiliensis	-3.70145	-3.69429	-7.39573
Butyricicoccus faecihominis	-4.7825	-2.63845	-7.42095
Nesterenkonia natronophila	-3.83904	-3.60797	-7.44701
Acetivibrio ethanolgignens	-3.94463	-3.5122	-7.45683
Sharpea porci	-3.82191	-3.69658	-7.51849
Blautia producta	-3.92245	-3.61314	-7.5356
Limosilactobacillus urinaemulieris	-3.8706	-3.68425	-7.55485
Duncaniella muris	-3.78843	-3.77622	-7.56465
Collinsella bouchesdurhonensis	-4.07575	-3.51704	-7.59279
Bullifex porci	-4.07636	-3.53262	-7.60898
Loigolactobacillus zhaoyuanensis	-3.97666	-3.6486	-7.62526
Bilifractor porci	-3.63745	-4.0154	-7.65285
Tetragenococcus solitarius	-4.00617	-3.69408	-7.70025
Ruminococcus bromii	-3.27364	-4.48441	-7.75805
Clostridium aminobutyricum	-3.8038	-3.9651	-7.7689
Pediococcus parvulus	-3.94553	-3.82494	-7.77046
Floccifex porci	-3.86362	-4.0225	-7.88613
Faecalitalea cylindroides	-3.97587	-3.92222	-7.89809
Blautia glucerasea	-4.16221	-3.7544	-7.91661
Roseburia inulinivorans	-4.18501	-3.76043	-7.94544
Pisciglobus halotolerans	-4.09555	-3.85507	-7.95062
Cutibacterium porci	-4.2589	-3.69594	-7.95483
Robinsoniella peoriensis	-4.1727	-3.79295	-7.96565
Anaerobacterium chartisolvens	-4.21073	-3.79902	-8.00975
Lactobacillus gallinarum	-3.97158	-4.03828	-8.00986
Schinkia azotoformans	-4.29143	-3.82997	-8.12141
Tyzzerella nexilis	-4.22924	-3.90516	-8.1344
Treponema porcinum	-4.15077	-3.99697	-8.14774
Bacteroides eggerthii	-4.21132	-4.18253	-8.39385
Levilactobacillus paucivorans	-4.4429	-4.01756	-8.46046
Elizabethkingia argenteiflava	-4.42741	-4.16846	-8.59587
Alcanivorax profundi	-4.88398	-3.90982	-8.7938
Intestinibacter bartlettii	-4.72062	-4.07626	-8.79688
Lactobacillus kitasatonis	-4.88582	-4.0401	-8.92592
Alteribacter natronophilus	-4.22539	-4.75048	-8.97587
Paenibacillus azotifigens	-5.10096	-4.51692	-9.61788

## Sheet: G3
species_name	G3_four	G3_eight	total
Lactobacillus amylovorus	-0.0537263	0.102124	0.0483979
Klebsiella quasipneumoniae	-0.135818	0.0790986	-0.0567198
Porphyromonadaceae bacterium	-0.195455	-0.0328544	-0.228309
Corynebacterium glutamicum	-0.309993	0	-0.309993
Collinsella aerofaciens	-0.562916	0	-0.562916
Lactobacillus crispatus	-0.668595	0	-0.668595
Companilactobacillus farciminis	-0.621534	-0.492269	-1.1138
Clostridiales bacterium	-1.1214	0	-1.1214
Vagococcus fluvialis	-1.3167	0	-1.3167
Dorea formicigenerans	-1.46951	0	-1.46951
Ligilactobacillus salivarius	-0.968878	-0.674247	-1.64313
Limosilactobacillus reuteri	-0.941648	-0.733373	-1.67502
Blautia obeum	-1.92341	0	-1.92341
Atopostipes suicloacalis	-2.09836	0	-2.09836
Weissella jogaejeotgali	-2.13298	0	-2.13298
Lentilactobacillus hilgardii	-2.14362	0	-2.14362
Vagococcus lutrae	-2.34059	0	-2.34059
Corynebacterium deserti	-2.35421	0	-2.35421
Fructilactobacillus lindneri	-2.38574	0	-2.38574
Companilactobacillus pabuli	-2.44122	0	-2.44122
Lactobacillus johnsonii	-2.46368	0	-2.46368
Fusobacterium varium	-2.56793	0	-2.56793
Lacticaseibacillus paracasei	-2.60065	0	-2.60065
Vagococcus carniphilus	-2.70075	0	-2.70075
Dietzia aurantiaca	-2.72071	0	-2.72071
Aureimonas psammosilenae	-2.72835	0	-2.72835
Secundilactobacillus malefermentans	-2.8206	0	-2.8206
Pediococcus damnosus	-2.84769	0	-2.84769
Blautia glucerasea	-2.92926	0	-2.92926
Levilactobacillus suantsaiihabitans	-3.0732	0	-3.0732
Alkalibacterium gilvum	-3.08897	0	-3.08897
Streptococcus vicugnae	0	-3.09714	-3.09714
Sinanaerobacter chloroacetimidivorans	-3.10132	0	-3.10132
Levilactobacillus huananensis	-3.12689	0	-3.12689
[Ruminococcus] torques	-3.1654	0	-3.1654
Miniphocaeibacter massiliensis	-3.18548	0	-3.18548
Macrococcus bohemicus	0	-3.19805	-3.19805
Acinetobacter chengduensis	-3.22197	0	-3.22197
Acinetobacter haemolyticus	-3.22789	0	-3.22789
Secundilactobacillus silagei	-3.27644	0	-3.27644
Corynebacterium lubricantis	-3.277	0	-3.277
Dorea phocaeensis	-3.29194	0	-3.29194
Pisciglobus halotolerans	-3.29807	0	-3.29807
Dietzia cercidiphylli	-3.32092	0	-3.32092
Alloprevotella rava	0	-3.33282	-3.33282
Lactobacillus pasteurii	-3.34384	0	-3.34384
Pedobacter miscanthi	0	-3.3837	-3.3837
Bifidobacterium primatium	-3.39821	0	-3.39821
Tractidigestivibacter scatoligenes	0	-3.40492	-3.40492
Lacticaseibacillus suibinensis	0	-3.42332	-3.42332
Lactococcus formosensis	0	-3.42563	-3.42563
Pseudoscardovia suis	-3.42667	0	-3.42667
Companilactobacillus mishanensis	-3.4276	0	-3.4276
Bacteroides rodentium	-3.43301	0	-3.43301
Stenotrophomonas ginsengisoli	0	-3.43997	-3.43997
Mediterraneibacter glycyrrhizinilyticus	-3.45079	0	-3.45079
Ignatzschineria indica	-3.45765	0	-3.45765
Blautia schinkii	-3.46027	0	-3.46027
Limosilactobacillus oris	-3.46163	0	-3.46163
Acidipropionibacterium thoenii	-3.46371	0	-3.46371
Acinetobacter sp. NEB 394	0	-3.46802	-3.46802
Bifidobacterium thermophilum	-3.47313	0	-3.47313
Weissella beninensis	0	-3.47841	-3.47841
Companilactobacillus crustorum	-3.48467	0	-3.48467
Levilactobacillus wangkuiensis	-3.48784	0	-3.48784
Senegalimassilia anaerobia	-3.49002	0	-3.49002
Alloscardovia macacae	-3.49548	0	-3.49548
Corynebacterium variabile	-1.54285	-1.97662	-3.51946
Faecalitalea cylindroides	-3.53262	0	-3.53262
Intestinibacillus massiliensis	-3.53996	0	-3.53996
Hydrogenoanaerobacterium saccharovorans	-3.54193	0	-3.54193
Pseudoscardovia radai	-3.54992	0	-3.54992
Streptococcus orisratti	-3.59016	0	-3.59016
Pseudoflavonifractor capillosus	0	-3.59595	-3.59595
Enorma phocaeensis	0	-3.61563	-3.61563
Dietzia aerolata	-3.62818	0	-3.62818
Clostridium jeddahense	-3.63696	0	-3.63696
Thalassococcus profundi	0	-3.63805	-3.63805
Acinetobacter sp. WCHAc010034	0	-3.63895	-3.63895
Brevibacterium epidermidis	-3.6392	0	-3.6392
Escherichia fergusonii	0	-3.65556	-3.65556
Clostridium disporicum	-3.65703	0	-3.65703
Roseburia faecis	-3.65979	0	-3.65979
Dietzia maris	-3.66044	0	-3.66044
Treponema berlinense	0	-3.66102	-3.66102
Levilactobacillus hammesii	-1.74683	-1.92829	-3.67512
Vagococcus elongatus	-3.67886	0	-3.67886
Eubacterium aggregans	-3.68218	0	-3.68218
Shigella sonnei	-3.68828	0	-3.68828
Terrisporobacter othiniensis	-3.69145	0	-3.69145
Brucella gallinifaecis	-3.70479	0	-3.70479
Levilactobacillus spicheri	-3.70867	0	-3.70867
Listeria monocytogenes	0	-3.71256	-3.71256
Leucobacter luti	-3.72748	0	-3.72748
Fibrobacter intestinalis	-3.73916	0	-3.73916
Lactiplantibacillus plajomi	-3.76539	0	-3.76539
Lysinibacillus alkalisoli	0	-3.76948	-3.76948
Ruoffia halotolerans	-3.78307	0	-3.78307
Bifidobacterium apri	-3.78699	0	-3.78699
Agathobaculum desmolans	0	-3.80467	-3.80467
Gallibacter intestinalis	0	-3.81414	-3.81414
Myroides phaeus	-3.81746	0	-3.81746
Companilactobacillus nodensis	-3.82692	0	-3.82692
Secundilactobacillus similis	-3.8349	0	-3.8349
Ruthenibacterium lactatiformans	-3.84388	0	-3.84388
Streptococcus hyovaginalis	-3.84962	0	-3.84962
Bacteroides eggerthii	0	-3.8842	-3.8842
Pseudochrobactrum saccharolyticum	-3.88763	0	-3.88763
Levilactobacillus enshiensis	-3.88884	0	-3.88884
Paraprevotella clara	-3.89127	0	-3.89127
Trichococcus ilyis	0	-3.89706	-3.89706
[Ruminococcus] lactaris	-3.90746	0	-3.90746
Lactiplantibacillus songbeiensis	-3.91613	0	-3.91613
Lactobacillus gigeriorum	-3.91854	0	-3.91854
Corynebacterium suicordis	-3.9232	0	-3.9232
Blautia producta	0	-3.92328	-3.92328
Acinetobacter wuhouensis	-3.93669	0	-3.93669
Acinetobacter seifertii	-3.95834	0	-3.95834
Butyricicoccus pullicaecorum	0	-3.9649	-3.9649
Staphylococcus condimenti	0	-3.99043	-3.99043
Enterococcus aquimarinus	-3.99956	0	-3.99956
Ruminococcus gauvreauii	0	-4.00441	-4.00441
Roseburia inulinivorans	-4.01285	0	-4.01285
Pediococcus acidilactici	-4.02109	0	-4.02109
Limosilactobacillus fermentum	0	-4.03671	-4.03671
Psychrobacter pasteurii	-4.04239	0	-4.04239
Microbacterium sorbitolivorans	-4.06488	0	-4.06488
Loigolactobacillus iwatensis	-4.06781	0	-4.06781
Paraeggerthella hongkongensis	-4.07901	0	-4.07901
Viridibacillus arenosi	-4.09803	0	-4.09803
Flavobacterium baculatum	-4.11499	0	-4.11499
Proteiniclasticum sediminis	0	-4.12831	-4.12831
Ignatzschineria larvae	-4.12887	0	-4.12887
Peptoniphilus catoniae	-4.13319	0	-4.13319
Bifidobacterium myosotis	0	-4.14214	-4.14214
Neobittarella massiliensis	-4.1451	0	-4.1451
Anaerosphaera aminiphila	-4.14691	0	-4.14691
Bacillus cecembensis	-4.1471	0	-4.1471
Mobilisporobacter senegalensis	0	-4.15851	-4.15851
Latilactobacillus curvatus	-4.16474	0	-4.16474
Bacteroides cutis	-4.17879	0	-4.17879
Butyricicoccus faecihominis	-2.07023	-2.12028	-4.1905
Staphylococcus aureus	-4.1932	0	-4.1932
Blautia intestinalis	0	-4.20136	-4.20136
Companilactobacillus huachuanensis	-4.21175	0	-4.21175
Bacteroides zhangwenhongi	-4.21879	0	-4.21879
Paenochrobactrum gallinarii	-4.21957	0	-4.21957
Anaerovibrio slackiae	0	-4.22397	-4.22397
Tyzzerella nexilis	0	-4.22535	-4.22535
Acinetobacter pseudolwoffii	-4.2256	0	-4.2256
Alkalibacterium thalassium	-4.23931	0	-4.23931
Treponema bryantii	-4.24152	0	-4.24152
Lentilactobacillus parakefiri	0	-4.24308	-4.24308
Flavobacterium sasangense	0	-4.25186	-4.25186
Secundilactobacillus hailunensis	0	-4.25186	-4.25186
Gemmobacter intermedius	-4.25294	0	-4.25294
Streptomyces longisporoflavus	0	-4.26025	-4.26025
Petroclostridium xylanilyticum	-4.26773	0	-4.26773
Flavimobilis rhizosphaerae	-4.27395	0	-4.27395
Absicoccus porci	-4.30222	0	-4.30222
Levilactobacillus tangyuanensis	-4.30661	0	-4.30661
Bacteroides propionicifaciens	-4.30692	0	-4.30692
Blautia faecis	0	-4.31666	-4.31666
Ligilactobacillus pobuzihii	0	-4.32401	-4.32401
Levilactobacillus mulengensis	-4.32405	0	-4.32405
Limosilactobacillus agrestis	0	-4.32795	-4.32795
Anaerostipes hominis	-4.33672	0	-4.33672
Mediterraneibacter faecis	-1.82993	-2.53342	-4.36334
Bacteroides graminisolvens	-4.37452	0	-4.37452
Faecalibacter macacae	-4.40404	0	-4.40404
Microbacterium mitrae	-4.43017	0	-4.43017
Paracoccus marinus	-4.43906	0	-4.43906
Prevotella salivae	0	-4.44088	-4.44088
Dietzia natronolimnaea	-4.44404	0	-4.44404
Acinetobacter variabilis	-4.4449	0	-4.4449
Pseudochrobactrum asaccharolyticum	-4.45506	0	-4.45506
Enterococcus alcedinis	0	-4.46614	-4.46614
Pseudoramibacter porci	-4.46706	0	-4.46706
Bilifractor porci	-4.47228	0	-4.47228
Clostridium sartagoforme	-4.4879	0	-4.4879
Flavobacterium hiemivividum	-4.49465	0	-4.49465
Sutterella parvirubra	-4.5052	0	-4.5052
Wohlfahrtiimonas populi	-4.51244	0	-4.51244
Haloimpatiens lingqiaonensis	-4.53053	0	-4.53053
Streptococcus plurextorum	-4.53192	0	-4.53192
Wohlfahrtiimonas larvae	-4.54581	0	-4.54581
Agrobacterium leguminum	-4.54941	0	-4.54941
Anaerobacterium chartisolvens	-4.55353	0	-4.55353
Eubacterium pyruvativorans	-2.28984	-2.2665	-4.55634
Streptococcus alactolyticus	-1.93405	-2.62324	-4.55728
Escherichia coli	-2.36706	-2.21329	-4.58035
Prevotella buccalis	-4.58117	0	-4.58117
Paucilactobacillus vaccinostercus	0	-4.59554	-4.59554
Clostridium saudiense	-4.62308	0	-4.62308
Paramuribaculum intestinale	-4.62408	0	-4.62408
Secundilactobacillus pentosiphilus	-4.64325	0	-4.64325
Evtepia gabavorous	-4.64415	0	-4.64415
Furfurilactobacillus rossiae	-2.26944	-2.3902	-4.65964
Bradyrhizobium manausense	-4.67106	0	-4.67106
Amylolactobacillus amylotrophicus	-2.3632	-2.32421	-4.68741
Levilactobacillus brevis	-2.50951	-2.17935	-4.68885
Vagococcus penaei	-4.69839	0	-4.69839
Companilactobacillus zhongbaensis	-4.70559	0	-4.70559
Agrilactobacillus yilanensis	-2.50743	-2.19952	-4.70694
Gordonia sputi	-4.71115	0	-4.71115
Kurthia massiliensis	0	-4.71588	-4.71588
Clostridium celatum	-2.61089	-2.17737	-4.78826
Companilactobacillus alimentarius	-2.31093	-2.48761	-4.79853
Caproiciproducens galactitolivorans	-2.49997	-2.30153	-4.8015
Holdemanella porci	-2.29385	-2.51418	-4.80803
Bacteroides pyogenes	-4.81281	0	-4.81281
Gemmiger gallinarum	-4.83041	0	-4.83041
Weissella thailandensis	-2.24039	-2.5901	-4.83049
Dorea longicatena	-2.15352	-2.72584	-4.87936
Mediterraneibacter catenae	-2.51653	-2.39954	-4.91606
Coprococcus catus	-4.92468	0	-4.92468
Gemmiger formicilis	-2.39282	-2.56267	-4.95549
Peptostreptococcus russellii	-1.95276	-3.01332	-4.96608
Myxococcus llanfairpwllgwyngyllgogerychwyrndrobwllllantysiliogogogochensis	-5.01888	0	-5.01888
Oliverpabstia intestinalis	-2.44396	-2.57825	-5.02221
Prevotella stercorea	-2.62695	-2.46576	-5.09271
Flavobacterium tibetense	-5.10335	0	-5.10335
Ruegeria haliotis	-5.10726	0	-5.10726
Bifidobacterium porcinum	-2.27912	-2.86192	-5.14104
Lysinibacillus meyeri	-5.26963	0	-5.26963
Aequorivita lutea	-5.35932	0	-5.35932
Lapidilactobacillus concavus	-2.79574	-2.57127	-5.36701
Bacteroides caecigallinarum	-5.47248	0	-5.47248
Lapidilactobacillus gannanensis	-2.79059	-2.68666	-5.47725
Bariatricus massiliensis	-2.92216	-2.61545	-5.53762
Anaerosphaera multitolerans	-2.81521	-2.75652	-5.57173
Anaerobutyricum soehngenii	-2.82107	-2.76667	-5.58774
Lactobacillus porci	-3.04178	-2.57374	-5.61552
Levilactobacillus parabrevis	-2.6725	-2.99582	-5.66833
Lacticaseibacillus manihotivorans	-2.76108	-2.91079	-5.67188
Lactobacillus xujianguonis	-2.9872	-2.70283	-5.69003
Secundilactobacillus oryzae	-2.96489	-2.73214	-5.69703
Fusicatenibacter saccharivorans	-2.78986	-2.91883	-5.70869
Peptoniphilus stercorisuis	-2.95	-2.86986	-5.81986
Schleiferilactobacillus perolens	-3.05314	-2.76686	-5.81999
Acinetobacter johnsonii	-2.81028	-3.04395	-5.85423
Levilactobacillus cerevisiae	-2.80196	-3.06387	-5.86582
Clostridium porci	-2.92801	-2.98027	-5.90828
Levilactobacillus andaensis	-3.52281	-2.41686	-5.93967
Pediococcus ethanolidurans	-2.95829	-2.99391	-5.9522
Levilactobacillus lindianensis	-2.96939	-3.02315	-5.99254
Butyricimonas paravirosa	-3.13895	-2.87557	-6.01452
Bifidobacterium boum	-3.3276	-2.68975	-6.01735
Companilactobacillus zhachilii	-2.99181	-3.05135	-6.04316
Ignatzschineria cameli	-3.06557	-3.00747	-6.07304
Companilactobacillus halodurans	-3.11699	-2.95988	-6.07687
Eisenbergiella porci	-3.1276	-3.03537	-6.16297
Clostridium vitabionis	-3.3254	-2.85168	-6.17708
Mogibacterium kristiansenii	-2.48967	-3.69238	-6.18205
Bulleidia extructa	-2.9857	-3.20153	-6.18723
Vagococcus bubulae	-2.9645	-3.26967	-6.23417
Clostridium cuniculi	-3.62055	-2.622	-6.24255
Phascolarctobacterium succinatutens	-3.1031	-3.15205	-6.25515
Wohlfahrtiimonas chitiniclastica	-3.23184	-3.05299	-6.28483
Blautia wexlerae	-3.26583	-3.05221	-6.31804
Enterococcus diestrammenae	-3.28049	-3.04424	-6.32473
Companilactobacillus hulinensis	-3.52133	-2.83931	-6.36064
Clostridium indicum	-3.56126	-2.80967	-6.37094
Companilactobacillus formosensis	-3.42446	-2.95316	-6.37762
Acinetobacter rongchengensis	-3.36776	-3.02167	-6.38943
Holdemanella biformis	-3.06154	-3.32822	-6.38976
Ruminococcus bromii	-3.43881	-3.00443	-6.44324
Liquorilactobacillus uvarum	-3.20603	-3.23955	-6.44558
Pediococcus parvulus	-3.25091	-3.19914	-6.45005
Lacticaseibacillus songhuajiangensis	-4.02775	-2.42614	-6.45389
Prevotella mizrahii	-3.50769	-2.94675	-6.45444
Levilactobacillus angrenensis	-3.23566	-3.23803	-6.47368
Frisingicoccus caecimuris	-2.81489	-3.67099	-6.48587
Lactobacillus helveticus	-3.19782	-3.33514	-6.53296
Levilactobacillus lanxiensis	-3.32767	-3.26202	-6.58969
Levilactobacillus yonginensis	-3.38793	-3.2211	-6.60903
Lactiplantibacillus pentosus	-3.30723	-3.30356	-6.6108
Enterococcus faecalis	-3.43305	-3.19518	-6.62822
Limosilactobacillus coleohominis	-3.15828	-3.47438	-6.63267
Ellagibacter isourolithinifaciens	-3.45257	-3.20811	-6.66068
Acinetobacter sp. SH20PTE14	-3.38217	-3.28704	-6.66921
Sharpea porci	-3.18523	-3.49728	-6.68251
Catenibacterium mitsuokai	-3.35127	-3.34913	-6.7004
Acinetobacter tianfuensis	-3.58566	-3.1149	-6.70056
Acinetobacter baumannii	-3.45496	-3.24796	-6.70292
Blautia luti	-3.54676	-3.1616	-6.70835
Companilactobacillus nuruki	-3.44223	-3.27775	-6.71999
Faecalicatena faecalis	-2.8034	-3.91726	-6.72066
Baileyella intestinalis	-3.36595	-3.36626	-6.73221
Lactiplantibacillus plantarum	-3.47057	-3.32215	-6.79271
Levilactobacillus tongjiangensis	-3.486	-3.3173	-6.8033
Faecalibacillus faecis	-3.32055	-3.48642	-6.80697
Lacticaseibacillus yichunensis	-3.53478	-3.33666	-6.87144
Roseburia porci	-3.74155	-3.13723	-6.87878
Kocuria salsicia	-3.00211	-3.88786	-6.88996
Lacticaseibacillus hegangensis	-3.0676	-3.82804	-6.89564
Secundilactobacillus yichangensis	-3.71115	-3.18558	-6.89673
Velocimicrobium porci	-3.72243	-3.19952	-6.92196
Lactiplantibacillus daowaiensis	-3.73955	-3.22124	-6.96079
Levilactobacillus fuyuanensis	-3.13481	-3.83125	-6.96607
Acinetobacter sichuanensis	-3.72612	-3.24146	-6.96758
Sporobacter termitidis	-3.89313	-3.07658	-6.96971
Lentilactobacillus parafarraginis	-4.12823	-2.85064	-6.97886
Liquorilactobacillus mali	-3.96576	-3.02054	-6.9863
Hespellia stercorisuis	-3.44959	-3.58507	-7.03466
Acinetobacter ursingii	-3.58857	-3.4587	-7.04728
Psychrobacter piechaudii	-3.81167	-3.27778	-7.08944
Acinetobacter gerneri	-3.96045	-3.15931	-7.11976
Lacticaseibacillus sharpeae	-3.5528	-3.57571	-7.12851
Limosilactobacillus alvi	-3.49334	-3.63599	-7.12932
Salmonella enterica	-3.69111	-3.45157	-7.14268
Prevotella pectinovora	-3.6511	-3.49795	-7.14905
Levilactobacillus paucivorans	-3.62352	-3.52817	-7.15169
Companilactobacillus mindensis	-3.70257	-3.45455	-7.15712
Mediterranea massiliensis	-3.87961	-3.28676	-7.16637
Lapidilactobacillus mulanensis	-3.7466	-3.43078	-7.17738
Hallerella porci	-3.82175	-3.3764	-7.19815
Alkalibacterium pelagium	-3.8081	-3.40434	-7.21244
Enterococcus lemanii	-3.90408	-3.32567	-7.22975
Floccifex porci	-3.84066	-3.4046	-7.24526
Anaerostipes faecalis	-3.78811	-3.47398	-7.2621
Loigolactobacillus jiayinensis	-4.0875	-3.17515	-7.26265
Lentilactobacillus kosonis	-3.42147	-3.86544	-7.28692
Lentilactobacillus buchneri	-3.80828	-3.48348	-7.29176
Companilactobacillus bobalius	-4.15744	-3.18361	-7.34106
Limosilactobacillus panis	-3.5995	-3.74328	-7.34278
Eubacterium coprostanoligenes	-3.67727	-3.67439	-7.35166
Levilactobacillus senmaizukei	-3.44986	-3.91445	-7.36431
Lactiplantibacillus garii	-3.96607	-3.40366	-7.36973
Ligilactobacillus agilis	-3.8792	-3.51062	-7.38982
Metalysinibacillus jejuensis	-3.83883	-3.55592	-7.39474
Paucidesulfovibrio gracilis	-3.8272	-3.59963	-7.42683
Lacticaseibacillus saniviri	-4.02808	-3.41863	-7.44671
Lactobacillus gallinarum	-3.73562	-3.72468	-7.4603
Companilactobacillus nantensis	-3.91407	-3.56982	-7.48389
Bacteroides mediterraneensis	-4.18541	-3.30161	-7.48703
Collinsella bouchesdurhonensis	-3.69132	-3.80244	-7.49376
Bacteroides fluxus	-4.02417	-3.4826	-7.50677
Empedobacter stercoris	-3.55037	-3.96538	-7.51575
Levilactobacillus fujinensis	-3.95074	-3.58198	-7.53272
Levilactobacillus namurensis	-4.22345	-3.3466	-7.57005
Companilactobacillus kimchii	-3.92934	-3.65781	-7.58715
Lacticaseibacillus hulanensis	-3.84887	-3.74963	-7.5985
Lactobacillus kitasatonis	-5.12368	-2.54096	-7.66464
Duncaniella muris	-3.99194	-3.67797	-7.66992
Lapidilactobacillus achengensis	-4.01499	-3.71825	-7.73324
Lactiplantibacillus xiangfangensis	-4.08659	-3.65791	-7.74449
Loigolactobacillus binensis	-3.89601	-3.94007	-7.83608
Kurthia huakuii	-4.52518	-3.32839	-7.85357
Lacticaseibacillus suilingensis	-4.2379	-3.65537	-7.89327
Heminiphilus faecis	-4.13537	-3.76422	-7.89959
Algoriella xinjiangensis	-3.65657	-4.26365	-7.92022
Clostridium aminobutyricum	-4.37428	-3.55626	-7.93054
Slackia isoflavoniconvertens	-3.84526	-4.18937	-8.03463
Lacticaseibacillus jixianensis	-4.28248	-3.75642	-8.0389
Williamwhitmania taraxaci	-4.23252	-3.82672	-8.05924
Enorma burkinafasonensis	-4.58665	-3.49522	-8.08187
Fundicoccus ignavus	-4.35611	-3.7882	-8.14431
Enterococcus nangangensis	-4.55744	-3.59501	-8.15245
Pseudoflavonifractor phocaeensis	-3.54459	-4.61597	-8.16056
Psychrobacter phenylpyruvicus	-4.18292	-4.05745	-8.24036
Bullifex porci	-4.34985	-3.89902	-8.24887
Anaerobutyricum hallii	-4.40387	-3.88738	-8.29124
Terrisporobacter mayombei	-4.55842	-3.73551	-8.29393
Atopococcus tabaci	-4.29767	-4.00285	-8.30052
Lacticaseibacillus camelliae	-4.40129	-3.92554	-8.32683
Prevotella hominis	-4.63057	-3.70415	-8.33472
Tetragenococcus solitarius	-4.21367	-4.15318	-8.36685
Blautia massiliensis	-4.18803	-4.19065	-8.37867
Acetivibrio ethanolgignens	-4.30689	-4.08832	-8.3952
Lactiplantibacillus nangangensis	-4.31807	-4.08952	-8.40759
Furfurilactobacillus siliginis	-4.11331	-4.3214	-8.43471
Blautia caecimuris	-4.2338	-4.20566	-8.43945
Prevotella colorans	-4.68042	-3.79019	-8.47061
Alistipes shahii	-4.43219	-4.04443	-8.47662
Ruoffia tabacinasalis	-4.53987	-3.99389	-8.53375
Nonomuraea glycinis	-4.51623	-4.02626	-8.54248
Loigolactobacillus zhaoyuanensis	-4.73304	-3.81803	-8.55107
Nesterenkonia natronophila	-4.57935	-4.07589	-8.65524
Waltera intestinalis	-4.60654	-4.0495	-8.65604
Treponema porcinum	-4.69366	-4.08927	-8.78293
Corynebacterium neomassiliense	-4.6508	-4.163	-8.8138
Leuconostoc fallax	-4.68964	-4.20832	-8.89797
Enterococcus italicus	-4.56164	-4.45186	-9.0135
Elizabethkingia argenteiflava	-4.72986	-4.30201	-9.03187
Ureibacillus massiliensis	-4.70888	-4.3768	-9.08568
Alteribacter natronophilus	-4.36828	-4.87822	-9.2465
Phocaeicola paurosaccharolyticus	-4.81525	-4.52638	-9.34163
Alcanivorax profundi	-5.175	-4.40805	-9.58306
Paenibacillus azotifigens	-5.15754	-4.8909	-10.0484

## Sheet: G4
species_name	G4_four	G4_eight	total
Lactobacillus amylovorus	0.33861	0.213766	0.552376
Megasphaera elsdenii	0.345555	0.136117	0.481672
Porphyromonadaceae bacterium	0.258814	0.16934	0.428154
Prevotella copri	-0.156041	-0.0466202	-0.202661
Ligilactobacillus ruminis	-0.488584	0	-0.488584
Klebsiella quasipneumoniae	-0.314808	-0.255732	-0.57054
Dialister succinatiphilus	-0.731769	0	-0.731769
Bifidobacterium aesculapii	0	-2.3809	-2.3809
Bacteroides ndongoniae	-2.43015	0	-2.43015
Bariatricus massiliensis	-2.43719	0	-2.43719
Agathobaculum desmolans	-2.47388	0	-2.47388
Oscillibacter ruminantium	-2.58559	0	-2.58559
Prevotella brunnea	-2.76072	0	-2.76072
Prevotella marshii	-2.83037	0	-2.83037
Caproiciproducens galactitolivorans	-2.88115	0	-2.88115
Prevotella hominis	-1.50212	-1.5652	-3.06732
[Clostridium] aminophilum	-3.06747	0	-3.06747
Lactobacillus gigeriorum	-3.07502	0	-3.07502
Eubacterium pyruvativorans	-1.3845	-1.72563	-3.11013
Anaerobium acetethylicum	-3.12104	0	-3.12104
Veillonella caviae	-3.22861	0	-3.22861
Pseudoflavonifractor phocaeensis	0	-3.22995	-3.22995
Bacteroides gallinaceum	0	-3.26219	-3.26219
Clostridium jeddahense	-3.30179	0	-3.30179
Negativibacillus massiliensis	0	-3.33353	-3.33353
Eubacterium ventriosum	-3.4213	0	-3.4213
Desulfovibrio porci	-3.4237	0	-3.4237
Clostridium uliginosum	-3.447	0	-3.447
Pediococcus parvulus	-3.46008	0	-3.46008
Lactobacillus crispatus	-1.61167	-1.86879	-3.48046
Psychrobacter maritimus	0	-3.62328	-3.62328
Merdimonas faecis	-3.62998	0	-3.62998
Bacteroides togonis	-3.6392	0	-3.6392
Gemmiger gallinarum	0	-3.64761	-3.64761
Bifidobacterium apri	-3.65003	0	-3.65003
Fournierella massiliensis	-3.6846	0	-3.6846
Phocea massiliensis	-3.69264	0	-3.69264
Terrisporobacter mayombei	-3.72994	0	-3.72994
Ellagibacter isourolithinifaciens	-3.73323	0	-3.73323
Streptococcus alactolyticus	-1.7588	-1.97473	-3.73353
Levilactobacillus parabrevis	-3.7429	0	-3.7429
Evtepia gabavorous	-3.74922	0	-3.74922
Prevotella dentasini	0	-3.74956	-3.74956
Aeromonas taiwanensis	-3.7624	0	-3.7624
Acetobacteroides hydrogenigenes	-3.78454	0	-3.78454
Tolumonas osonensis	-3.78807	0	-3.78807
Prevotellamassilia timonensis	-3.82226	0	-3.82226
Mordavella massiliensis	0	-3.83404	-3.83404
Agathobaculum butyriciproducens	-3.86278	0	-3.86278
Megasphaera hominis	-3.87422	0	-3.87422
Pontibacillus litoralis	0	-3.87721	-3.87721
Butyricicoccus pullicaecorum	-3.88677	0	-3.88677
Catenibacterium mitsuokai	0	-3.91956	-3.91956
Limosilactobacillus reuteri	0	-3.94216	-3.94216
Olsenella urininfantis	-3.94916	0	-3.94916
Prevotella pectinovora	-1.96143	-2.00004	-3.96146
Lacrimispora algidixylanolytica	0	-3.97886	-3.97886
Nonomuraea glycinis	0	-4.00578	-4.00578
Holdemanella biformis	0	-4.02598	-4.02598
Anaerostipes hominis	-4.03509	0	-4.03509
Bittarella massiliensis	-1.96238	-2.08635	-4.04872
Selenomonas bovis	-2.02699	-2.02299	-4.04998
Bacteroides acidifaciens	-1.93428	-2.12143	-4.05571
Selenomonas flueggei	0	-4.07367	-4.07367
Treponema berlinense	-4.07643	0	-4.07643
Lachnoclostridium pacaense	-4.08697	0	-4.08697
Limosilactobacillus alvi	0	-4.11889	-4.11889
Pseudoramibacter porci	0	-4.12969	-4.12969
Lapidilactobacillus concavus	-4.12993	0	-4.12993
Cuneatibacter caecimuris	0	-4.13877	-4.13877
Corynebacterium striatum	-4.15429	0	-4.15429
Pseudoscardovia radai	-4.16325	0	-4.16325
Levilactobacillus paucivorans	-4.16676	0	-4.16676
Megasphaera hutchinsoni	0	-4.18536	-4.18536
Williamwhitmania taraxaci	0	-4.1898	-4.1898
Lachnobacterium bovis	-4.20176	0	-4.20176
Desulfovibrio piger	0	-4.20312	-4.20312
Hungatella hathewayi	-4.23898	0	-4.23898
Olsenella porci	-4.24326	0	-4.24326
Limosilactobacillus balticus	0	-4.25277	-4.25277
Bacteroides koreensis	-4.27249	0	-4.27249
Slackia isoflavoniconvertens	-4.2822	0	-4.2822
Prevotella stercorea	-2.12442	-2.1613	-4.28571
Anaerosolibacter carboniphilus	-4.28576	0	-4.28576
Bilifractor porci	-4.30251	0	-4.30251
Clostridium celatum	-2.27015	-2.04844	-4.31859
Faecalitalea cylindroides	-4.32961	0	-4.32961
Ruminiclostridium hungatei	-4.37088	0	-4.37088
Eubacterium ruminantium	-4.37242	0	-4.37242
Lactobacillus baoqingensis	-4.40721	0	-4.40721
Absicoccus porci	-4.40944	0	-4.40944
Collinsella bouchesdurhonensis	-4.42716	0	-4.42716
Blautia caecimuris	-4.44078	0	-4.44078
Streptomyces longisporoflavus	0	-4.4565	-4.4565
Mediterraneibacter catenae	-2.08917	-2.37305	-4.46223
Bacteroides pyogenes	-2.20219	-2.27453	-4.47672
Parabacteroides acidifaciens	-4.53822	0	-4.53822
Propioniciclava soli	-4.54163	0	-4.54163
Roseburia faecis	-2.34345	-2.21627	-4.55972
Bifidobacterium porcinum	-2.13832	-2.42752	-4.56583
Streptococcus macedonicus	-4.57516	0	-4.57516
Blautia stercoris	-4.59918	0	-4.59918
Ligilactobacillus equi	-4.62508	0	-4.62508
Mobilisporobacter senegalensis	-4.65508	0	-4.65508
Sutterella parvirubra	0	-4.66331	-4.66331
Bacteroides kribbi	-2.36874	-2.33843	-4.70716
Novosphingobium aureum	0	-4.7238	-4.7238
Phascolarctobacterium succinatutens	-2.33638	-2.42715	-4.76353
Hydrogeniiclostidium mannosilyticum	0	-4.77329	-4.77329
Bacteroides zhangwenhongi	-2.37907	-2.42498	-4.80406
Drancourtella massiliensis	-4.8419	0	-4.8419
Phocaeicola massiliensis	-2.25336	-2.61978	-4.87314
Clostridium vitabionis	-2.4732	-2.47818	-4.95138
Bowmanella dokdonensis	-4.95957	0	-4.95957
Blautia wexlerae	-2.38248	-2.59019	-4.97267
Mitsuokella jalaludinii	-2.25227	-2.73714	-4.98941
Streptomyces galbus	0	-5.02198	-5.02198
Streptomyces javensis	-5.04617	0	-5.04617
Blautia producta	-2.49597	-2.55685	-5.05282
Faecalicoccus acidiformans	-2.48075	-2.60135	-5.0821
Deinococcus xianganensis	-5.08418	0	-5.08418
Prevotella mizrahii	-2.62619	-2.4864	-5.11259
Bifidobacterium boum	-2.10065	-3.12426	-5.22491
Bacteroides caecigallinarum	-5.24022	0	-5.24022
Clostridium porci	-2.44919	-2.8176	-5.26679
Mediterranea massiliensis	-2.733	-2.61232	-5.34533
Bulleidia extructa	-2.57961	-2.77605	-5.35567
Prevotella colorans	-2.68769	-2.69293	-5.38063
Fusicatenibacter saccharivorans	-2.72102	-2.68982	-5.41084
Bacteroides mediterraneensis	-2.60874	-2.8071	-5.41583
Roseburia porci	-2.65583	-2.78073	-5.43656
Velocimicrobium porci	-2.73603	-2.7305	-5.46653
Eisenbergiella porci	-2.54146	-2.92798	-5.46944
Prevotella oralis	-2.76028	-2.71653	-5.47682
Hallerella porci	-2.79142	-2.73074	-5.52216
Selenomonas montiformis	-2.07675	-3.5411	-5.61785
Oliverpabstia intestinalis	-2.77827	-2.85576	-5.63403
Faecalicatena faecalis	-2.90464	-2.73586	-5.6405
Clostridium cuniculi	-2.95198	-2.74003	-5.69201
Nesterenkonia natronophila	-2.83887	-2.85471	-5.69358
Terrisporobacter othiniensis	-2.80766	-2.89646	-5.70412
Streptococcus vicugnae	-3.07196	-2.661	-5.73296
Hydrogenoanaerobacterium saccharovorans	-2.91776	-2.82771	-5.74547
Clostridium indicum	-2.7259	-3.07777	-5.80367
Butyrivibrio crossotus	-2.43264	-3.38249	-5.81513
Metaprevotella massiliensis	-2.79927	-3.05885	-5.85811
Sinanaerobacter chloroacetimidivorans	-2.88221	-2.98845	-5.87066
Anaerobutyricum soehngenii	-2.72012	-3.25699	-5.97711
Bifidobacterium thermophilum	-3.03412	-2.94974	-5.98386
Hespellia stercorisuis	-3.18961	-2.86569	-6.0553
Oribacterium asaccharolyticum	-2.86817	-3.19426	-6.06244
Bacteroides fluxus	-3.10202	-2.97777	-6.07978
Butyricicoccus porcorum	-3.18094	-2.92231	-6.10325
Sporobacter termitidis	-3.01058	-3.10997	-6.12055
Alteribacter natronophilus	-3.17603	-3.02471	-6.20073
Ruminococcus flavefaciens	-3.04216	-3.1755	-6.21766
Mediterraneibacter faecis	-3.01344	-3.21976	-6.2332
Massiliimalia timonensis	-3.02724	-3.21512	-6.24235
Alloprevotella rava	-3.28616	-2.98782	-6.27398
Clostridium disporicum	-3.25992	-3.01822	-6.27814
Anaerovibrio slackiae	-3.15301	-3.1718	-6.32481
Waltera intestinalis	-3.15039	-3.18205	-6.33244
Succinatimonas hippei	-3.2499	-3.23041	-6.48031
Agathobacter ruminis	-3.02938	-3.45175	-6.48113
Prevotella salivae	-3.19003	-3.30106	-6.49108
Gemmiger formicilis	-3.37958	-3.12229	-6.50187
Acetivibrio ethanolgignens	-3.08721	-3.42918	-6.51639
Heminiphilus faecis	-3.15588	-3.40952	-6.5654
Lactobacillus porci	-3.18528	-3.40783	-6.59311
Butyricicoccus faecihominis	-4.26399	-2.37416	-6.63815
Blautia luti	-3.30657	-3.3405	-6.64707
Ruminococcus bromii	-3.39811	-3.26398	-6.66209
Roseburia inulinivorans	-3.3891	-3.28123	-6.67033
Treponema porcinum	-2.62689	-4.13368	-6.76057
Lachnospira pectinoschiza	-3.33829	-3.45779	-6.79608
Angelakisella massiliensis	-3.38394	-3.45066	-6.8346
Blautia massiliensis	-3.43969	-3.42106	-6.86074
Lachnospira multipara	-3.37216	-3.49952	-6.87168
Pseudoruminococcus massiliensis	-3.55712	-3.32278	-6.8799
Prevotella rara	-3.57513	-3.32392	-6.89905
Clostridium saudiense	-4.13012	-2.79529	-6.92541
[Ruminococcus] torques	-3.28811	-3.64098	-6.92908
Anaerostipes faecalis	-4.24942	-2.69316	-6.94258
Prevotella illustrans	-3.5657	-3.38935	-6.95505
Eubacterium coprostanoligenes	-3.48648	-3.55318	-7.03966
Faecalibacterium longum	-3.55674	-3.4922	-7.04894
Ruminococcus gauvreauii	-3.56171	-3.49969	-7.0614
Clostridium paraputrificum	-3.5464	-3.52346	-7.06985
Robinsoniella peoriensis	-3.76265	-3.3593	-7.12195
Ruminococcus callidus	-3.41043	-3.7536	-7.16404
Lactobacillus xujianguonis	-3.6993	-3.48484	-7.18415
Clostridium aminobutyricum	-3.43561	-3.75301	-7.18862
Sellimonas caecigallum	-3.6447	-3.55109	-7.1958
Alistipes shahii	-3.58857	-3.60953	-7.19809
Limosilactobacillus fermentum	-3.476	-3.79164	-7.26764
Eubacterium oxidoreducens	-3.5947	-3.6917	-7.2864
Holdemanella porci	-3.30981	-3.99285	-7.30266
Prevotella nanceiensis	-3.67774	-3.66857	-7.34631
Eisenbergiella massiliensis	-3.49529	-3.85444	-7.34973
Hallella seregens	-3.70275	-3.69144	-7.39419
Myxococcus llanfairpwllgwyngyllgogerychwyrndrobwllllantysiliogogogochensis	-3.65616	-3.73974	-7.3959
Elizabethkingia argenteiflava	-3.78672	-3.61487	-7.40159
Clostridium puniceum	-3.90448	-3.51914	-7.42363
Paraprevotella clara	-3.65926	-3.77105	-7.43031
Alcanivorax profundi	-3.84028	-3.60062	-7.4409
Granulicatella balaenopterae	-3.82949	-3.65184	-7.48133
[Ruminococcus] lactaris	-3.69399	-3.85703	-7.55101
Duncaniella muris	-3.94362	-3.63142	-7.57504
Anaerobacterium chartisolvens	-3.86326	-3.74242	-7.60568
Prevotella falsenii	-3.87105	-3.74663	-7.61768
Eubacterium xylanophilum	-3.85233	-3.79343	-7.64576
Bacteroides eggerthii	-4.02371	-3.68729	-7.711
Blautia glucerasea	-3.70452	-4.02963	-7.73415
Thalassococcus profundi	-3.89406	-3.85238	-7.74644
Inconstantimicrobium porci	-4.00801	-3.76295	-7.77097
Flavobacterium orientale	-3.94309	-3.8802	-7.8233
Frisingicoccus caecimuris	-4.07656	-3.75614	-7.8327
Fibrobacter intestinalis	-3.59371	-4.30956	-7.90328
Prevotella albensis	-3.9103	-4.01056	-7.92086
Tyzzerella nexilis	-3.9251	-3.99809	-7.92318
Pseudoflavonifractor gallinarum	-4.27536	-3.65265	-7.928
Anaerovibrio lipolyticus	-3.99153	-4.00826	-7.99978
Paramuribaculum intestinale	-3.90795	-4.11183	-8.01979
Ruegeria haliotis	-4.45923	-3.56141	-8.02064
Baileyella intestinalis	-4.08991	-3.9328	-8.02271
Bullifex porci	-3.95409	-4.0823	-8.03639
Lactobacillus gallinarum	-3.84593	-4.21155	-8.05748
Megasphaera hexanoica	-3.83602	-4.28909	-8.12512
Bifidobacterium reuteri	-4.09694	-4.05691	-8.15385
Lactobacillus kitasatonis	-4.12866	-4.06574	-8.1944
Mogibacterium kristiansenii	-4.15065	-4.12437	-8.27502
Prevotella baroniae	-4.07024	-4.23755	-8.30779
Anaerotignum lactatifermentans	-4.27454	-4.03644	-8.31097
Clostridium fessum	-4.10105	-4.21597	-8.31703
Floccifex porci	-4.0862	-4.25894	-8.34514
Schleiferilactobacillus perolens	-4.16214	-4.25438	-8.41653
Gallibacter intestinalis	-4.43958	-3.98492	-8.4245
Butyrivibrio fibrisolvens	-4.14081	-4.31586	-8.45667
Alishewanella longhuensis	-4.33772	-4.13556	-8.47328
Vagococcus bubulae	-4.37268	-4.15702	-8.5297
Prevotella buccalis	-4.35602	-4.18315	-8.53918
Intestinibacter bartlettii	-4.78249	-3.8474	-8.62989
Puniceibacterium confluentis	-4.58679	-4.04927	-8.63607
Paenibacillus azotifigens	-4.47566	-4.22648	-8.70213
Bacteroides rodentium	-4.38627	-4.39999	-8.78626
Parasutterella excrementihominis	-4.6921	-4.09761	-8.78971
Lactobacillus equicursoris	-3.811	-5.08515	-8.89615
Coprococcus catus	-4.24288	-4.69073	-8.93361
Clostridium sartagoforme	-4.59487	-4.40113	-8.996
Prevotella conceptionensis	-4.79184	-4.23724	-9.02908
Labilibacter sediminis	-4.49352	-4.59294	-9.08646

## Sheet: P1
species_name	P1_four	P1_eight
Absicoccus porci	-4.00021	-4.2413
Acetanaerobacterium elongatum	-3.5599
Acetivibrio ethanolgignens	-2.97783	-3.60256
Acetivibrio mesophilus	-3.55648	-4.33027
Acetobacteroides hydrogenigenes	-3.39535	-3.32289
Agathobacter ruminis	-3.6851	-3.56342
Agathobaculum butyriciproducens	-2.82422	-3.22365
Agathobaculum desmolans	-2.59304	-2.7773
Alcanivorax profundi	-4.14864	-4.23505
Alishewanella longhuensis	-4.58639	-4.41587
Alistipes ihumii	-5.21291	-4.98181
Alistipes shahii	-3.62009	-3.92421
Alkalispirochaeta alkalica	-4.3593
Allisonella histaminiformans	-4.20732	-4.12692
Alloprevotella rava	-3.29871	-3.72492
Alteribacter natronophilus	-3.77877	-4.11174
Anaerobacterium chartisolvens	-3.17758	-3.25877
Anaerobiospirillum succiniciproducens	-4.499
Anaerobium acetethylicum	-3.6703
Anaerobutyricum hallii	-3.71367	-3.47295
Anaerobutyricum soehngenii	-2.4995	-2.6237
Anaerosacchariphilus polymeriproducens		-3.70021
Anaerosolibacter carboniphilus	-3.5845	-3.85515
Anaerosporomusa subterranea	-4.05974
Anaerostipes butyraticus	-4.48847
Anaerostipes faecalis	-4.17548	-4.39962
Anaerostipes hominis	-4.40712
Anaerotignum faecicola	-4.14665
Anaerotignum neopropionicum		-4.38017
Anaerotruncus colihominis	-3.15687	-3.24139
Anaerovibrio lipolyticus	-4.75894
Anaerovibrio slackiae	-2.83255	-3.59354
Angelakisella massiliensis	-3.10294	-3.19488
Arenibacter lacus		-4.01921
Aureimonas psammosilenae	-2.26942	-2.59435
Bacilliculturomica massiliensis	-3.60035
Bacillus cabrialesii	-4.98443	-4.77147
Bacteroidales bacterium	-0.453427	-0.685005
Bacteroides acidifaciens	-1.95441	-2.10954
Bacteroides caecigallinarum	-5.03349
Bacteroides eggerthii	-3.32982	-3.66524
Bacteroides finegoldii	-2.89097	-2.8386
Bacteroides fluxus	-1.64737	-3.23627
Bacteroides gallinarum	-2.08897	-2.20964
Bacteroides koreensis		-3.67132
Bacteroides kribbi	-2.67707
Bacteroides mediterraneensis	-2.50574	-2.69065
Bacteroides ndongoniae	-2.00808
Bacteroides pyogenes	-2.27094
Bacteroides rodentium	-4.60628
Bacteroides togonis	-0.996377	-3.34156
Bacteroides zhangwenhongi	-2.76297	-2.8777
Baileyella intestinalis	-4.33296	-4.11849
Bariatricus massiliensis	-1.4776	-1.91288
Bifidobacterium boum	-2.6131	-2.47482
Bifidobacterium canis	-3.34314	-3.4484
Bifidobacterium castoris	-3.82552	-4.11666
Bifidobacterium criceti	-4.16109
Bifidobacterium pseudolongum	0.573137	0.408297
Bifidobacterium reuteri	-3.75698	-4.02971
Bifidobacterium thermacidophilum	-4.48533
Blastopirellula cremea	-3.76549	-3.62627
Blautia caecimuris	-4.4243
Blautia faecis	-4.70854	-4.56428
Blautia glucerasea	-4.17724	-4.49343
Blautia intestinalis	-3.69118	-4.18194
Blautia luti	-3.33413	-3.37407
Blautia massiliensis	-3.09075	-3.20185
Blautia obeum	-1.7244
Blautia producta	-3.13168	-3.17506
Blautia schinkii	-4.26052	-3.83862
Blautia stercoris	-4.29595
Blautia wexlerae	-3.10079	-3.06409
Bombilactobacillus mellifer	-4.87391
Bowmanella dokdonensis	-5.04867	-5.11349
Bulleidia extructa	-2.29732	-2.51264
Bullifex porci	-3.6119	-3.78541
Butyricicoccus faecihominis	-3.80133	-4.05813
Butyricicoccus porcorum	-2.74389	-3.09543
Butyricicoccus pullicaecorum	-4.12586
Butyricimonas synergistica	-3.35577	-3.75348
Butyrivibrio crossotus	-3.60959	-3.97653
Butyrivibrio fibrisolvens	-4.20759	-4.31924
Caldisalinibacter kiritimatiensis	-4.24147
Caloramator proteoclasticus	-4.07949
Candidatus Soleaferrea massiliensis	-3.62829
Caproiciproducens galactitolivorans	-3.68379	-3.43961
Catenibacillus scindens	-3.16279	-2.61057
Catenibacterium mitsuokai	-3.49262	-3.63852
Cellulosilyticum ruminicola		-4.57299
Christensenella intestinihominis	-2.56474	-2.29679
Chryseobacterium oncorhynchi	-4.32859	-4.52144
Chryseobacterium phosphatilyticum		-5.11803
Clostridiales bacterium	-0.0856356	-0.3318
Clostridium aminobutyricum	-3.88987	-3.47163
Clostridium celatum	-3.62366	-3.84705
Clostridium cuniculi	-3.23887	-3.46307
Clostridium disporicum	-4.09449	-3.89467
Clostridium fessum	-3.77444	-4.45777
Clostridium indicum	-2.36315	-2.53383
Clostridium jeddahense	-2.64711	-3.4557
Clostridium minihomine	-3.19677	-2.78022
Clostridium paraputrificum	-3.92326	-3.87064
Clostridium porci	-2.50399	-2.94904
Clostridium puniceum		-4.30345
Clostridium sardiniense	-4.89468
Clostridium saudiense	-4.49235	-4.46571
Clostridium sp.	-0.65949	-1.06106
Clostridium sulfidigenes	-4.06547	-3.85909
Clostridium tunisiense	-3.74618	-3.44274
Clostridium vitabionis	-2.11037	-2.09851
Collinsella bouchesdurhonensis	-4.28757	-4.42351
Coprococcus catus	-2.7144	-4.26686
Coprococcus phoceensis	-3.30219	-3.57645
Corynebacterium striatum	-3.35803	-3.46325
Desulfohalotomaculum alkaliphilum	-3.76617
Desulfonispora thiosulfatigenes	-4.06731
Desulfosporosinus hippei		-4.5308
Desulfovibrio piger	-1.57919	-1.85713
Dorea formicigenerans	-2.36794
Dorea longicatena	-2.27227	-2.72747
Dorea phocaeensis		-3.50045
Drancourtella massiliensis	-4.23818	-4.49221
Duncaniella muris	-3.84654	-3.77987
Dysgonomonas capnocytophagoides	-3.8557
Eggerthella timonensis	-3.99623
Eisenbergiella massiliensis	-4.00494	-4.06973
Eisenbergiella porci	-3.14065	-3.23679
Elizabethkingia argenteiflava	-4.03395	-4.1214
Ellagibacter isourolithinifaciens	-2.8824	-3.70478
Enorma burkinafasonensis	-4.4833
Enorma phocaeensis	-3.54723
Enterocloster aldenensis	-3.74408
Enterocloster asparagiformis	-4.18799
Enterococcus faecalis		-2.06449
Enterococcus xiangfangensis	-4.70077
Escherichia coli	-3.82627	-4.1617
Eubacterium coprostanoligenes	-3.53633	-3.63075
Eubacterium oxidoreducens		-4.35698
Eubacterium pyruvativorans	-1.14977	-1.32408
Eubacterium ramulus	-2.21019	-2.46332
Eubacterium ruminantium	-4.64947	-4.02766
Eubacterium ventriosum	-4.5282
Eubacterium xylanophilum	-4.28753	-4.45602
Evtepia gabavorous	-3.34738	-3.67239
Faecalibacillus faecis	-4.05889	-3.88384
Faecalibacterium longum	-3.1803	-3.59352
Faecalicatena faecalis	-2.52476	-2.8599
Faecalicatena fissicatena	-3.56033
Faecalicoccus acidiformans	-2.02587	-2.20198
Faecalitalea cylindroides	-4.36638
Fibrobacter intestinalis	-2.39759	-2.5283
Flavivirga rizhaonensis		-5.2121
Flavobacterium amnicola	-3.77855	-3.85272
Flavobacterium terrae	-3.83137	-3.758
Flavobacterium tibetense	-5.19571
Floccifex porci	-3.90454	-3.91482
Fournierella massiliensis	-3.43621	-2.28964
Fredinandcohnia aciditolerans	-5.23783
Frisingicoccus caecimuris	-4.08222	-3.97527
Fusicatenibacter saccharivorans	-1.76635	-2.11584
Gemmiger formicilis	-2.35307	-3.02158
Gemmiger gallinarum	-3.71434	-3.62702
Geomesophilobacter sediminis	-3.94384	-3.90319
Geosporobacter subterraneus		-3.6411
Granulicatella balaenopterae	-3.90377	-4.22697
Hallella seregens	-3.69086	-3.85916
Hallerella porci	-3.39807	-3.72517
Halobacillus dabanensis	-3.72422
Helicobacter rodentium	-4.81933
Heminiphilus faecis	-3.28391	-3.3445
Hespellia stercorisuis	-2.81073	-2.88348
Holdemanella biformis	-4.18354	-4.84534
Holdemanella porci	-3.01675	-3.29283
Holdemania massiliensis	-3.12167	-3.57214
Hornefia butyriciproducens	-2.96825	-3.54608
Hungatella hathewayi		-4.23873
Hydrogeniiclostidium mannosilyticum	-3.65261	-4.02443
Hydrogenoanaerobacterium saccharovorans	-2.65247	-2.85654
Intestinibacter bartlettii	-4.34452
Intestinimonas gabonensis	-3.60522
Intestinimonas massiliensis	-2.98446	-3.11842
Intestinimonas timonensis	-4.21575	-4.22903
Klebsiella pneumoniae	-4.33176
Klebsiella quasipneumoniae	-0.0870277	-0.144769
Labilibacter sediminis	-4.14301	-4.38227
Lachnospira multipara	-3.16375	-3.6966
Lachnospira pectinoschiza	-4.03057
Lacrimispora algidixylanolytica	-4.39858
Lactobacillus amylovorus	0.276345	0.0661829
Lactobacillus gallinarum	-3.43732	-3.57313
Lactobacillus gigeriorum		-4.0272
Lactobacillus johnsonii	0.301009	0.100361
Lactobacillus kitasatonis	-3.22539	-3.13575
Lactobacillus porci	-4.02707	-3.9733
Lactobacillus xujianguonis	-3.32855	-3.57439
Leeuwenhoekiella nanhaiensis	-4.16683
Lentilactobacillus farraginis	-3.19045	-3.34238
Levilactobacillus paucivorans	-4.75311
Ligilactobacillus equi	-4.60772
Ligilactobacillus ruminis	-0.899549	-2.17018
Limosilactobacillus albertensis	-5.15076
Limosilactobacillus coleohominis	-4.16661
Limosilactobacillus fermentum	-4.37503	-3.70157
Limosilactobacillus panis		-4.0924
Limosilactobacillus reuteri	-0.081108	-0.152975
Mailhella massiliensis	-4.42635
Marseilla massiliensis	-4.41184	-4.29624
Massiliimalia massiliensis	-3.79419
Massiliimalia timonensis	-2.81336	-3.12231
Mediterranea massiliensis	-2.9807	-3.57571
Mediterraneibacter catenae	-1.41174	-1.62559
Mediterraneibacter faecis	-3.01515	-3.09675
Mediterraneibacter glycyrrhizinilyticus	-3.27421	-3.83718
Megasphaera elsdenii	0.0579319	-0.234329
Megasphaera hexanoica	-3.89053	-4.23482
Merdibacter massiliensis	-3.11039
Merdimonas faecis	-2.65167	-3.52313
Metaprevotella massiliensis	-3.08818	-3.44598
Mitsuokella jalaludinii	-3.0514	-3.93629
Mogibacterium kristiansenii	-2.63598	-3.49892
Muricauda lutimaris		-4.64206
Murimonas intestini	-4.1974	-3.89354
Myxococcus llanfairpwllgwyngyllgogerychwyrndrobwllllantysiliogogogochensis	-4.15975
Natronogracilivirgula saccharolytica	-5.02528
Negativibacillus massiliensis	-2.72001	-3.00527
Neobacillus bataviensis	-4.31496	-4.43041
Neobittarella massiliensis	-3.57971	-3.95392
Nesterenkonia natronophila	-3.46569	-3.5449
Nonomuraea glycinis	-4.09404
Ochrovirga pacifica	-4.70463
Oliverpabstia intestinalis	-2.25232	-2.38681
Oribacterium asaccharolyticum	-2.81963	-3.02079
Oscillibacter ruminantium	-2.39242	-2.49986
Paenibacillus alba		-4.97354
Paenibacillus azotifigens	-4.99391	-5.06033
Parabacteroides acidifaciens	-4.82034
Parabacteroides chinchillae	-3.41903
Paraeggerthella hongkongensis	-4.00267
Paramuribaculum intestinale	-3.42141	-3.52427
Paraprevotella clara	-3.33507	-3.33183
Parasutterella excrementihominis	-4.14144	-4.40834
Parvibacter caecicola	-3.69741
Paucidesulfovibrio gracilis	-4.67509
Paucilactobacillus wasatchensis	-5.01298
Pediococcus parvulus	-3.57649	-3.53585
Pelomonas puraquae	-5.38484
Phascolarctobacterium succinatutens	-1.50565	-1.74904
Phocaeicola coprocola	-3.42955	-3.70664
Phocaeicola massiliensis	-3.13981	-2.89287
Phocea massiliensis	-1.76806	-1.70125
Pontibacillus litoralis	-4.93284	-5.35146
Porphyromonadaceae bacterium	0.743174	0.484406
Porphyromonas pasteri		-4.9233
Prevotella albensis	-4.82751
Prevotella amnii		-4.18115
Prevotella aurantiaca	-3.29114
Prevotella baroniae	-4.72861
Prevotella brunnea	-2.88734	-3.10739
Prevotella buccalis	-4.37152	-4.42691
Prevotella colorans	-2.58747	-2.8119
Prevotella conceptionensis	-3.68823
Prevotella copri	-0.576646	-0.623039
Prevotella dentasini	-4.00159
Prevotella hominis	-2.12393	-2.32239
Prevotella illustrans	-3.35404	-3.47114
Prevotella maculosa	-4.63115
Prevotella marseillensis	-3.32476	-3.44911
Prevotella marshii	-2.91933	-2.82418
Prevotella mizrahii	-2.43661	-2.58296
Prevotella nanceiensis	-4.1007	-3.82741
Prevotella oralis	-2.47766	-2.74026
Prevotella pectinovora	-1.92637	-2.11296
Prevotella rara	-3.56429	-3.95541
Prevotella saccharolytica	-4.12675	-3.96446
Prevotella salivae	-3.10524	-3.06548
Prevotella stercorea	-2.2992	-2.37629
Prevotellamassilia timonensis	-4.00059	-3.66423
Pseudoflavonifractor capillosus	-4.26361
Pseudoflavonifractor gallinarum	-4.05006
Pseudoflavonifractor phocaeensis	-2.97637	-3.66817
Pseudoruminococcus massiliensis	-2.81685	-2.8199
Pseudoscardovia suis	-3.53238	-3.48691
Puniceibacterium confluentis	-4.11101	-4.34815
Pyxidicoccus caerfyrddinensis		-5.17019
Rhodopirellula maiorica	-4.52493
Robinsoniella peoriensis	-3.12577	-3.3296
Romboutsia timonensis	-4.43475
Roseburia faecis	-3.70679
Roseburia inulinivorans	-3.88564	-3.85771
Roseburia porci	-2.70158	-3.26226
Ructibacterium gallinarum	-3.92834	-3.80552
Ruegeria haliotis	-4.18313	-4.93664
Ruminiclostridium hungatei		-3.90852
Ruminococcus bromii	-2.94497	-3.10323
Ruminococcus callidus	-3.91884	-3.83074
Ruminococcus flavefaciens	-2.52921	-2.46063
Ruminococcus gauvreauii	-4.25487
Ruthenibacterium lactatiformans		-3.68431
Salmonella enterica		-4.46078
Schinkia azotoformans	-3.93933	-4.06183
Selenomonas bovis	-2.54056	-2.90847
Selenomonas montiformis	-4.03509	-3.63052
Selenomonas ruminantium	-4.7109
Sellimonas caecigallum		-3.8945
Senegalimassilia anaerobia	-3.4109
Sharpea porci		-3.35086
Sinanaerobacter chloroacetimidivorans	-2.72874	-3.09043
Slackia equolifaciens	-4.32188
Slackia isoflavoniconvertens	-4.5623
Solobacterium moorei	-3.84203	-3.84868
Sphaerochaeta halotolerans	-3.61589
Sphingobacterium litopenaei		-4.64899
Sporobacter termitidis	-2.67262	-2.79122
Stecheria intestinalis	-3.48808
Streptococcus alactolyticus	-0.199676	-0.487828
Streptococcus equinus	-2.58086	-2.84987
Streptococcus thermophilus	-2.96489	-2.97839
Streptococcus vaginalis		-3.91306
Streptococcus vicugnae	-1.87148	-1.99737
Streptomyces djakartensis	-4.77846
Streptomyces galbus	-5.12002
Streptomyces longisporoflavus	-4.90401
Sutterella parvirubra	-4.26099
Sutterella seckii	-5.28743
Tepidimonas charontis	-4.84792
Terrisporobacter mayombei	-4.25838	-4.1201
Terrisporobacter othiniensis	-3.2343	-3.37319
Terrisporobacter petrolearius	-3.94936
Thalassococcus profundi	-4.87892
Treponema berlinense	-2.22342	-2.55151
Treponema bryantii	-3.16699	-3.35852
Treponema lecithinolyticum	-3.68382
Treponema pectinovorum	-3.4348	-3.51352
Treponema porcinum	-1.77357	-1.91006
Treponema rectale	-3.65263
Treponema zioleckii	-3.69552	-3.54133
Trichococcus flocculiformis	-3.95366	-4.39376
Tyzzerella nexilis	-3.61439	-4.12094
Veillonella caviae		-4.16443
Velocimicrobium porci	-3.01412	-3.59205
Victivallis lenta	-3.66848
Victivallis vadensis	-4.39666
Waltera intestinalis	-2.55735	-3.55486
Williamwhitmania taraxaci	-3.9027	-3.92242
Xylanivirga thermophila		-3.46085
[Clostridium] aminophilum	-4.48674
[Eubacterium] cellulosolvens	-4.05693
[Ruminococcus] lactaris	-4.01457	-4.5592
[Ruminococcus] torques	-3.52575	-3.59098

## Sheet: P2
species_name	P2_four	P2_eight
Porphyromonadaceae bacterium	0.352251	0.174131
Megasphaera elsdenii	0.345535	0.131845
Prevotella copri	0.197711	0.167558
Lactobacillus amylovorus	-0.0847501	-0.297542
Treponema succinifaciens	-0.153338	-0.299727
Lactobacillus johnsonii	-0.296808	-0.254497
Klebsiella quasipneumoniae	-0.333323	-0.336782
Faecalibacterium prausnitzii	-0.529909
Limosilactobacillus reuteri	-0.538101	-0.196651
Streptococcus alactolyticus	-0.548776	-0.770955
Bacteroidales bacterium	-0.727089
Clostridiales bacterium	-0.918079
Lachnospira eligens	-1.06492
Clostridium sp.	-1.082
Prevotella hominis	-1.1125	-1.24684
Ligilactobacillus ruminis	-1.12969	-2.22869
Streptococcus hyointestinalis	-1.13805
Acidaminococcus fermentans	-1.28172
Eubacterium pyruvativorans	-1.37925	-1.4977
Bacteroides kribbi	-1.44064	-1.87225
Treponema porcinum	-1.72549	-1.78803
Phocea massiliensis	-1.78662
Porphyromonas somerae	-1.80331
Prevotella pectinovora	-1.82178	-1.95607
Bacteroides acidifaciens	-1.86971	-1.99479
Roseburia faecis	-1.90867	-2.04682
Phascolarctobacterium succinatutens	-1.93675	-2.10498
Treponema berlinense	-1.93882	-2.04363
Fusicatenibacter saccharivorans	-1.93945	-2.14641
Aureimonas psammosilenae	-1.96653	-2.04054
Bacteroides ndongoniae	-1.96833
Mediterraneibacter catenae	-1.97023	-2.07695
Blautia obeum	-1.99777	-4.64549
Anaerovibrio slackiae	-2.01138	-2.10449
Prevotella stercorea	-2.0345	-2.28158
Enterococcus faecalis	-2.06706	-2.28634
Phocaeicola massiliensis	-2.07922	-2.1262
Streptococcus vicugnae	-2.08271	-2.21346
Dorea formicigenerans	-2.09781	-3.58214
Gemmiger formicilis	-2.1252	-2.46084
Dorea longicatena	-2.13696	-2.41878
Porphyromonas levii	-2.16603	-2.28218
Faecalicatena faecalis	-2.17354	-2.27738
Faecalicoccus acidiformans	-2.18148	-2.28818
Bacteroides pyogenes	-2.19883	-2.37576
Merdimonas faecis	-2.22738	-3.46491
Desulfovibrio piger	-2.24169	-4.16325
Mediterranea massiliensis	-2.31499	-2.39282
Oliverpabstia intestinalis	-2.31946	-2.41716
Clostridium porci	-2.34718	-2.56279
Mitsuokella jalaludinii	-2.34827	-2.39558
Bacteroides gallinarum	-2.36074	-2.41939
Prevotella mizrahii	-2.36171	-2.4649
Bariatricus massiliensis	-2.36785	-2.42226
Lactobacillus crispatus	-2.37989
Bacteroides mediterraneensis	-2.38443	-2.43914
Butyricicoccus porcorum	-2.38977	-2.46444
Blautia massiliensis	-2.39105	-3.30091
Prevotella oralis	-2.39154	-2.57593
Bacteroides zhangwenhongi	-2.40086	-2.5183
Selenomonas bovis	-2.40764	-2.40813
Bulleidia extructa	-2.4137	-2.53677
Faecalibacterium longum	-2.42323	-2.58462
Prevotella lascolaii	-2.49181	-4.26638
Prevotella colorans	-2.49462	-2.62928
Helcococcus massiliensis	-2.54582	-3.94761
Anaerobutyricum soehngenii	-2.54748	-2.70728
Roseburia porci	-2.55056	-2.80845
Waltera intestinalis	-2.55387	-3.21103
Ruminococcus flavefaciens	-2.56055	-2.63707
Bacteroides fluxus	-2.62032	-2.80739
Oscillibacter ruminantium	-2.62473	-2.65757
Agathobaculum butyriciproducens	-2.67183	-3.38328
Bifidobacterium boum	-2.68263	-2.43445
Prevotella brunnea	-2.70317	-2.94014
Eubacterium coprostanoligenes	-2.70611	-3.17508
Prevotella marshii	-2.70653	-2.86415
Streptococcus hyovaginalis	-2.72483	-2.86649
Hydrogenoanaerobacterium saccharovorans	-2.75119	-2.83911
Blautia producta	-2.7652	-2.81581
Ellagibacter isourolithinifaciens	-2.76581	-3.25622
Streptococcus acidominimus	-2.79227
Agathobaculum desmolans	-2.81091	-2.85324
Inconstantimicrobium porci	-2.82554	-3.99632
Oribacterium asaccharolyticum	-2.82634	-2.86458
Fibrobacter intestinalis	-2.85317	-3.09765
[Ruminococcus] torques	-2.85464	-3.03519
Clostridium vitabionis	-2.85553	-2.80431
Gemmiger gallinarum	-2.86387	-3.5487
Clostridium indicum	-2.86905	-2.57763
Butyrivibrio crossotus	-2.89691	-3.49814
Ruminococcus bromii	-2.91755	-3.09344
Clostridium celatum	-2.92125	-3.24397
Acetivibrio ethanolgignens	-2.92141	-2.98181
Sporobacter termitidis	-2.92593	-2.98802
Blautia wexlerae	-2.92818	-2.84996
Pseudoruminococcus massiliensis	-2.94596	-3.15411
Anaerostipes faecalis	-2.95951	-3.75291
Holdemanella porci	-2.96348	-3.13183
Coprococcus catus	-2.9826	-4.31443
Negativibacillus massiliensis	-2.98521	-3.71049
Mogibacterium kristiansenii	-2.99268	-4.1707
Blautia luti	-3.01383	-3.19676
Hespellia stercorisuis	-3.02823	-3.10039
Metaprevotella massiliensis	-3.05482	-2.81766
Sinanaerobacter chloroacetimidivorans	-3.07127	-3.24197
Bullifex porci	-3.07578	-3.49592
Massiliimalia timonensis	-3.0776	-3.14646
Clostridium paraputrificum	-3.09528	-2.98497
Eubacterium ramulus	-3.09981	-4.4236
Sharpea porci	-3.10689
Selenomonas montiformis	-3.11254	-4.06655
Prevotella bergensis	-3.11566
Prevotella aurantiaca	-3.11929
Terrisporobacter othiniensis	-3.13617	-3.04617
Clostridium jeddahense	-3.16643	-3.66815
Bacteroides finegoldii	-3.16678	-3.46858
Mediterraneibacter glycyrrhizinilyticus	-3.17036	-3.32578
Lactobacillus pasteurii	-3.19254
Holdemania massiliensis	-3.19462	-3.94633
Alloprevotella rava	-3.19786	-3.12854
Intestinimonas massiliensis	-3.20303	-3.00871
Streptococcus thermophilus	-3.20442	-2.95833
Prevotella salivae	-3.20743	-3.12868
Streptococcus equinus	-3.23289
Prevotella illustrans	-3.23546	-3.19998
Anaerobacterium chartisolvens	-3.24735	-3.5336
Absicoccus porci	-3.24988	-4.05809
Provencibacterium massiliense	-3.29424
Christensenella intestinihominis	-3.30111	-3.53255
Prevotella rara	-3.30358	-3.54066
Mediterraneibacter faecis	-3.30858	-3.21368
Hallerella porci	-3.31618	-3.15536
Velocimicrobium porci	-3.32125	-3.6903
Agathobacter ruminis	-3.32244	-3.72351
[Ruminococcus] lactaris	-3.32578	-3.83404
Pseudoflavonifractor phocaeensis	-3.34583	-3.699
Anaerobium acetethylicum	-3.34645
Eisenbergiella massiliensis	-3.3496	-3.35836
Clostridium uliginosum	-3.37788	-3.37459
Nesterenkonia natronophila	-3.39684	-3.65846
Mordavella massiliensis	-3.40358	-3.61165
Anaerotruncus colihominis	-3.42104
Angelakisella massiliensis	-3.4265	-3.72987
Phocaeicola coprocola	-3.43726
Treponema bryantii	-3.44955	-3.4765
Eisenbergiella porci	-3.45424	-3.40996
Limosilactobacillus alvi	-3.45763	-3.56072
Hornefia butyriciproducens	-3.46252	-3.54334
Terrisporobacter glycolicus	-3.46329
Fournierella massiliensis	-3.46515	-4.06299
Lactobacillus gigeriorum	-3.47623
Caproiciproducens galactitolivorans	-3.47652	-1.93219
Sphaerochaeta halotolerans	-3.49309
Paraprevotella clara	-3.49897	-3.56345
Prevotellamassilia timonensis	-3.50902	-3.52922
Acetobacteroides hydrogenigenes	-3.5115	-3.49237
Flavobacterium orientale	-3.51804
Clostridium cuniculi	-3.53001	-3.33169
Robinsoniella peoriensis	-3.53597	-3.03001
Roseburia inulinivorans	-3.5442	-3.57167
Butyricimonas paravirosa	-3.55663	-3.54097
Marseilla massiliensis	-3.5572	-3.53436
Lactobacillus porci	-3.56382	-3.92638
Bacteroides koreensis	-3.58017
Intestinimonas gabonensis	-3.58017
Eubacterium ventriosum	-3.58152	-3.66772
Catenibacterium mitsuokai	-3.60246	-3.82747
Intestinibacter bartlettii	-3.60565	-3.35063
Treponema zioleckii	-3.606	-4.73632
Clostridium disporicum	-3.61184	-3.28454
Candidatus Soleaferrea massiliensis	-3.62182	-3.69577
Prevotella saccharolytica	-3.62242
Caldibacillus hisashii	-3.62775	-3.69751
Eggerthella sinensis	-3.63189	-3.44179
Prevotella nanceiensis	-3.63514
Lentilactobacillus farraginis	-3.64315
Alcanivorax profundi	-3.65396	-3.67789
Alistipes shahii	-3.65542	-3.60391
Eubacterium oxidoreducens	-3.66025	-3.7347
Granulicatella balaenopterae	-3.67032	-3.70058
Hallella seregens	-3.67705	-3.64912
Butyricimonas synergistica	-3.72101	-4.32837
Elizabethkingia argenteiflava	-3.73668	-3.67419
Holdemanella biformis	-3.74246	-3.85207
Desulfohalotomaculum alkaliphilum	-3.74741	-3.70406
Alishewanella longhuensis	-3.75373	-3.86098
Williamwhitmania taraxaci	-3.75484	-3.98261
Frisingicoccus caecimuris	-3.76092	-3.70307
Limosilactobacillus coleohominis	-3.76495
Alteribacter natronophilus	-3.76719	-3.76416
Evtepia gabavorous	-3.78496	-3.75721
Anaerovibrio lipolyticus	-3.79741	-4.106
Pediococcus parvulus	-3.79933
Thalassococcus profundi	-3.80986	-3.57008
Rubneribacter badeniensis	-3.82805
Prevotella dentasini	-3.83696
Raoultibacter massiliensis	-3.83704
Faecalicatena fissicatena	-3.83774	-3.7792
Bacteroides eggerthii	-3.83838
Levilactobacillus fuyuanensis	-3.84539
Blautia glucerasea	-3.85784	-3.72742
Ruoffia tabacinasalis	-3.86141	-4.38533
Secundilactobacillus oryzae	-3.87551	-3.60804
Lachnospira multipara	-3.89633	-2.78888
Prevotella buccalis	-3.91302	-3.64947
Butyrivibrio fibrisolvens	-3.9194	-4.25982
Terrisporobacter mayombei	-3.92191	-4.56023
Bifidobacterium reuteri	-3.92474	-4.44516
Ruminococcus callidus	-3.92643	-3.99607
Butyricicoccus faecihominis	-3.92834	-4.37672
Slackia isoflavoniconvertens	-3.93839	-4.3939
Clostridium aminobutyricum	-3.93872	-3.80595
[Eubacterium] cellulosolvens	-3.94558
Lactobacillus gallinarum	-3.9508	-3.95137
Solobacterium moorei	-3.95476	-4.01614
Baileyella intestinalis	-3.95584	-3.9932
Floccifex porci	-3.96811	-4.307
Prevotella amnii	-3.97456	-4.25657
Tyzzerella nexilis	-3.97871	-3.98363
Collinsella bouchesdurhonensis	-3.97877	-4.27665
Neobittarella massiliensis	-3.99256
Victivallis vadensis	-3.99625	-4.29619
Victivallis lenta	-3.99843	-4.10215
Aeromonas taiwanensis	-4.00919	-4.10703
Treponema rectale	-4.01357
Allofustis seminis	-4.01938
Sutterella parvirubra	-4.03346	-3.91458
Hungatella hathewayi	-4.04909	-4.04941
Paramuribaculum intestinale	-4.05766
Blautia intestinalis	-4.06465	-4.24153
Clostridium saudiense	-4.06912	-3.86703
Campylobacter jejuni	-4.07504
Ruminococcus gauvreauii	-4.07693	-4.49574
Blautia schinkii	-4.07768
Agrilactobacillus yilanensis	-4.07879
Ruoffia halotolerans	-4.09297
Pisciglobus halotolerans	-4.09456
Lactobacillus xujianguonis	-4.09987	-3.99558
Prevotella albensis	-4.10694
Peptostreptococcus russellii	-4.12731
Ruminiclostridium hungatei	-4.13007	-4.27384
Pseudoflavonifractor gallinarum	-4.13314	-4.01411
Faecalibacillus faecis	-4.1401	-4.38357
Clostridium puniceum	-4.14492	-4.18144
Myxococcus llanfairpwllgwyngyllgogerychwyrndrobwllllantysiliogogogochensis	-4.15779	-4.66732
Prevotella falsenii	-4.15976	-3.98516
Staphylococcus aureus	-4.16397
Puniceibacterium confluentis	-4.17517	-3.9069
Prevotella conceptionensis	-4.17735	-4.32964
Bacteroides propionicifaciens	-4.18152
Helicobacter japonicus	-4.18376
Globicatella sanguinis	-4.18578
Desulfovibrio porci	-4.18841
Veillonella seminalis	-4.20438
Anaerobutyricum hallii	-4.21958
Ligilactobacillus pobuzihii	-4.23279	-4.3653
Lachnotalea glycerini	-4.23333
Megasphaera hexanoica	-4.2364
Clostridium fessum	-4.24334	-3.41324
Duodenibacillus massiliensis	-4.24805
Miniphocaeibacter massiliensis	-4.26109
Sneathiella aquimaris	-4.26364
Ructibacterium gallinarum	-4.27077
Duncaniella muris	-4.27186
Limosilactobacillus urinaemulieris	-4.27753
Chryseobacterium oncorhynchi	-4.27804	-4.37127
Prevotella veroralis	-4.28129	-4.17886
Limosilactobacillus fermentum	-4.29481	-4.19378
Megasphaera hominis	-4.29523
Flavobacterium amnicola	-4.30109	-4.51373
Tolumonas osonensis	-4.30319
Clostridium sardiniense	-4.31161	-4.4035
Anaerotignum neopropionicum	-4.31345
Murimonas intestini	-4.32379
Streptococcus plurextorum	-4.32723
Sellimonas caecigallum	-4.33965
Ligilactobacillus equi	-4.34912	-5.03319
Flavobacterium tibetense	-4.35642	-4.1777
Clostridium sartagoforme	-4.36339
Peptoniphilus nemausensis	-4.36402
Heminiphilus faecis	-4.36528
Xylanivirga thermophila	-4.38243
Lacrimispora algidixylanolytica	-4.38487
Prevotella maculosa	-4.38648
Prevotella loescheii	-4.38951
Drancourtella massiliensis	-4.39581	-4.98368
Blautia stercoris	-4.39893	-4.03044
Anaeroplasma bactoclasticum	-4.3999
Escherichia coli	-4.44834
Eubacterium xylanophilum	-4.46568	-3.9243
Anaerovorax odorimutans	-4.46709
Prevotella ihumii	-4.46846
Kocuria atrinae	-4.47127
Selenomonas ruminantium	-4.48544
Blastopirellula cremea	-4.49601
Blautia faecis	-4.50078
Bilifractor porci	-4.50498
Allisonella histaminiformans	-4.50622
Trichococcus flocculiformis	-4.514
Helicobacter rodentium	-4.51527	-4.49829
Prevotella timonensis	-4.52699	-4.29906
Lactobacillus kitasatonis	-4.54805	-4.4795
Parabacteroides acidifaciens	-4.56846
Ruegeria haliotis	-4.56985	-3.41409
Neobacillus bataviensis	-4.57048
Acetivibrio mesophilus	-4.58188
Schinkia azotoformans	-4.58852	-4.32144
[Clostridium] dakarense	-4.5889	-4.27641
[Clostridium] aminophilum	-4.60971	-4.26875
Faecalitalea cylindroides	-4.62384
Atopostipes suicloacalis	-4.624
Enterocloster lavalensis	-4.63107
Paradesulfitobacterium ferrireducens	-4.63726
Eubacterium ruminantium	-4.67302
Cellulosilyticum ruminicola	-4.6742
Butyricicoccus pullicaecorum	-4.69295
Prevotella corporis	-4.69609
Clostridium psychrophilum	-4.70959
Gallibacter intestinalis	-4.74198
Peptoniphilus stercorisuis	-4.75326
Algoriphagus oliviformis	-4.7559
Photobacterium sanctipauli	-4.76259
Streptomyces longisporoflavus	-4.76349	-4.7912
Mobilisporobacter senegalensis	-4.77419
Alkalibacterium gilvum	-4.78529	-4.10988
Ligilactobacillus saerimneri	-4.79233
Ruminobacter amylophilus	-4.79838
Photorhabdus heterorhabditis	-4.8023
Anaerostipes hominis	-4.80242	-4.42838
Parasutterella secunda	-4.81516
Lapidilactobacillus concavus	-4.82972
Streptococcus hillyeri	-4.83156
Megasphaera hutchinsoni	-4.83288
Anaerocolumna jejuensis	-4.85094
Lacrimispora amygdalina	-4.87122
Lacticaseibacillus mingshuiensis	-4.88261
Marinifilum breve	-4.88291
Anaerocolumna aminovalerica	-4.88499	-4.08835
Halobacillus dabanensis	-4.89462
Clostridium phoceensis	-4.89492
Pyramidobacter porci	-4.89706
Arenibacter lacus	-4.92389	-4.09658
Pustulibacterium marinum	-4.99751
Metalysinibacillus jejuensis	-5.01643
Vibrio sinensis	-5.02088
Loigolactobacillus binensis	-5.05782
Bacteroides rodentium	-5.06632
Novosphingobium aureum	-5.11103
Dolosicoccus paucivorans	-5.13629
Acidaminococcus massiliensis	-5.15528
Pedobacter miscanthi	-5.17283
Streptococcus vaginalis	-5.1804
Muricauda lutimaris	-5.20581
Natronogracilivirgula saccharolytica	-5.24016
Virgibacillus indicus	-5.25806
Hydrogeniiclostidium mannosilyticum	-5.26586	-4.88301
Slackia equolifaciens	-5.26729	-4.61336
Streptomyces galbus	-5.28263
Tepidimonas charontis	-5.28338
Labilibacter sediminis	-5.30868
Paenibacillus azotifigens	-5.34105
Colwellia ponticola	-5.35094
Salinicoccus sediminis	-5.35356
Anaerocolumna xylanovorans	-5.3678
Companilactobacillus suantsaicola	-5.36962	-5.0578
Bacillus cabrialesii	-5.37144
Bowmanella dokdonensis	-5.40264	-5.07165
Desulfobulbus alkaliphilus	-5.47155
Caldisalinibacter kiritimatiensis	-5.50997
Pyxidicoccus caerfyrddinensis	-5.51629
Tamlana crocina	-5.59573
Acuticoccus kandeliae	-5.60344
Flavivirga rizhaonensis	-5.61129
Alkaliphilus transvaalensis		-4.61935
Amycolatopsis rifamycinica		-4.59419
Anaerosolibacter carboniphilus		-4.42746
Bacilliculturomica massiliensis		-3.8362
Bacteroides gallinaceum		-3.6699
Cutibacterium porci		-4.44066
Deinococcus xianganensis		-5.17693
Desulfonispora thiosulfatigenes		-4.03707
Gemella asaccharolytica		-4.70975
Intestinimonas timonensis		-4.27049
Kocuria subflava		-4.48312
Lachnobacterium bovis		-4.37288
Lachnospira pectinoschiza		-3.74127
Lacticaseibacillus manihotivorans		-4.56694
Lactiplantibacillus plantarum		-3.64583
Lactiplantibacillus songbeiensis		-4.71679
Leuconostoc fallax		-4.50573
Levilactobacillus lindianensis		-3.82884
Liquorilactobacillus uvarum		-4.63746
Paraeggerthella hongkongensis		-4.15349
Phocaeicola paurosaccharolyticus		-4.60264
Romboutsia timonensis		-4.64719
Salinibacillus xinjiangensis		-5.30573
Senegalimassilia anaerobia		-4.06053
Streptomyces javensis		-5.07569
Succinatimonas hippei		-3.87815

## Sheet: P3
species_name	P3_four	P3_eight
Absicoccus porci	-3.74	-3.91049
Acetanaerobacterium elongatum	-3.82423
Acetivibrio ethanolgignens	-2.89117	-2.93434
Acetivibrio mesophilus	-3.72368
Acetobacteroides hydrogenigenes	-3.39211
Acidaminococcus timonensis	-4.45832
Acuticoccus kandeliae	-5.43174
Agathobacter ruminis	-2.86995	-2.82869
Agathobaculum butyriciproducens	-2.36175	-2.5524
Agathobaculum desmolans	-3.05363	-3.06235
Agrilactobacillus composti	-4.9068
Alcanivorax profundi	-3.68772	-3.69699
Algoriphagus oliviformis	-4.57537	-4.30058
Alishewanella longhuensis	-3.86471	-4.02009
Alistipes shahii	-3.12697	-3.28096
Alloprevotella rava	-2.66804	-2.73289
Alteribacter natronophilus	-2.17992	-2.17872
Anaerobacterium chartisolvens	-3.30471	-3.51268
Anaerobiospirillum succiniciproducens	-4.82899
Anaerobium acetethylicum	-2.35075	-2.51043
Anaerobutyricum hallii	-3.92595	-3.74209
Anaerobutyricum soehngenii	-2.37151	-2.40926
Anaerocolumna aminovalerica	-3.96243	-4.2202
Anaerostipes faecalis	-2.71941	-3.71452
Anaerostipes hominis	-4.01661
Anaerotignum faecicola		-3.57993
Anaerotignum lactatifermentans	-4.34033
Anaerotignum neopropionicum	-3.97182
Anaerotruncus colihominis	-3.35011
Anaerovibrio lipolyticus	-3.36856	-3.39254
Anaerovibrio slackiae	-1.75399	-1.85152
Anaerovorax odorimutans		-3.94639
Angelakisella massiliensis	-2.82604	-2.9883
Aquibacillus halophilus	-5.48914
Atopostipes suicloacalis	-5.19927
Aureimonas psammosilenae	-1.5155	-1.69302
Bacilliculturomica massiliensis	-3.77789
Bacillus cabrialesii	-4.97244
Bacteroidales bacterium	-0.720994
Bacteroides acidifaciens	-1.64281	-2.14894
Bacteroides caecigallinarum	-4.51408
Bacteroides congonensis	-4.49025
Bacteroides eggerthii	-4.2984	-4.18816
Bacteroides finegoldii	-3.64409
Bacteroides fluxus	-2.49883	-2.61935
Bacteroides gallinaceum	-3.66394
Bacteroides gallinarum	-2.18905	-2.4258
Bacteroides koreensis		-4.19527
Bacteroides kribbi	-1.86356	-2.0028
Bacteroides mediterraneensis	-2.19389	-2.38782
Bacteroides pyogenes	-1.61045	-1.78459
Bacteroides togonis	-3.95096
Bacteroides zhangwenhongi	-2.2113	-2.23161
Baileyella intestinalis	-3.93049	-4.07479
Bariatricus massiliensis	-1.97274	-2.04366
Bifidobacterium apri	-3.67521	-3.90652
Bifidobacterium boum	-1.8072	-1.9969
Bifidobacterium porcinum	-1.95579	-2.05446
Bifidobacterium reuteri	-3.65251	-3.68619
Bifidobacterium thermophilum	-1.77747	-2.86007
Bifidobacterium tsurumiense	-5.4617
Blastopirellula cremea	-4.10443
Blautia caecimuris	-4.35336
Blautia faecis	-5.31621
Blautia glucerasea	-3.71731	-3.69751
Blautia intestinalis	-4.3799
Blautia luti	-3.40818	-3.33758
Blautia massiliensis	-2.3896	-2.82758
Blautia producta	-2.75409	-2.72731
Blautia schinkii	-4.24426
Blautia stercoris	-3.3414	-3.86301
Blautia wexlerae	-2.46045	-2.51578
Bowmanella dokdonensis	-4.98953
Brachyspira catarrhinii	-4.37515	-4.33074
Brachyspira intermedia	-4.41723
Bulleidia extructa	-2.05397	-2.22076
Bullifex porci	-3.4493	-3.49439
Butyricicoccus faecihominis	-3.34928	-4.04993
Butyricicoccus porcorum	-1.92611	-2.2965
Butyricicoccus pullicaecorum	-3.47985	-3.42378
Butyricimonas paravirosa	-3.52822
Butyricimonas synergistica	-3.376	-3.30348
Butyrivibrio crossotus	-2.80955	-2.57163
Butyrivibrio fibrisolvens	-3.57164	-3.76647
Caldibacillus hisashii	-3.79875
Caldisalinibacter kiritimatiensis	-5.52012
Caproiciproducens galactitolivorans	-3.17162	-1.84861
Catenibacillus scindens	-2.49121
Catenibacterium mitsuokai	-3.85156	-4.53425
Cellulosilyticum ruminicola	-4.84727
Christensenella intestinihominis	-3.50681	-3.21481
Chryseobacterium binzhouense	-4.74112
Chryseobacterium oncorhynchi	-4.66358	-4.94678
Clostridiales bacterium	-0.963832
Clostridium aminobutyricum	-3.58405	-3.34532
Clostridium celatum	-2.67269	-2.49935
Clostridium cuniculi	-2.72775	-2.75273
Clostridium disporicum	-3.0321	-2.90277
Clostridium fessum	-3.95176	-3.68395
Clostridium indicum	-2.6299	-2.82183
Clostridium jeddahense	-2.89855	-2.88347
Clostridium minihomine	-3.40715
Clostridium paraputrificum	-3.40229	-3.23563
Clostridium porci	-2.59606	-2.5323
Clostridium puniceum	-4.12728	-3.35517
Clostridium sardiniense		-4.37255
Clostridium sartagoforme	-4.1567	-3.94352
Clostridium saudiense	-3.17073	-3.57754
Clostridium tunisiense	-4.49998
Clostridium vitabionis	-2.30992	-2.0996
Collinsella bouchesdurhonensis	-4.40462	-4.45483
Colwellia ponticola		-4.95162
Coprococcus catus	-0.121717	-3.7741
Coprococcus phoceensis	-4.0052
Cuneatibacter caecimuris	-4.36197
Deinococcus xianganensis		-5.07591
Desulfohalotomaculum alkaliphilum	-3.70004	-3.47165
Desulfonispora thiosulfatigenes	-3.87298	-3.80072
Desulfosporosinus hippei	-4.72
Desulfovibrio piger	-1.85785	-4.00263
Desulfovibrio porci	-4.15964
Dorea formicigenerans	-2.40488
Dorea longicatena	-2.13004	-2.1371
Dorea phocaeensis	-3.33186	-3.20582
Drancourtella massiliensis	-4.57064	-5.08244
Duncaniella muris	-3.7193	-3.86283
Duodenibacillus massiliensis	-4.00227
Dysgonomonas massiliensis	-3.48417	-3.55976
Eggerthella timonensis	-4.06637	-3.94371
Eisenbergiella massiliensis	-3.33494	-3.29515
Eisenbergiella porci	-3.2173	-3.20315
Elizabethkingia argenteiflava	-3.71803	-3.69436
Ellagibacter isourolithinifaciens	-3.93378	-4.1579
Enterocloster aldenensis	-3.42051	-3.52351
Enterocloster asparagiformis	-4.35498	-4.05614
Enterococcus faecalis		-2.2385
Escherichia coli	-4.10171	-3.80452
Escherichia fergusonii		-3.76248
Eubacterium coprostanoligenes	-3.17441	-3.41421
Eubacterium oxidoreducens	-3.14593	-3.14226
Eubacterium pyruvativorans	-1.18922	-1.34411
Eubacterium ramulus	-2.43717	-4.08947
Eubacterium ruminantium	-3.86317	-4.30627
Eubacterium ventriosum	-3.30154	-3.7924
Eubacterium xylanophilum	-3.8664	-3.33661
Evtepia gabavorous	-3.6339
Faecalibacillus faecis	-4.1653	-4.02323
Faecalibacterium longum	-2.98265	-3.15826
Faecalibacterium prausnitzii	-0.56716
Faecalicatena faecalis	-2.43396	-2.79132
Faecalicatena fissicatena	-3.45544	-3.36374
Faecalicatena orotica	-4.27376
Faecalicoccus acidiformans	-2.11131	-2.30592
Faecalitalea cylindroides		-4.32449
Fibrobacter intestinalis	-3.65696	-4.503
Flavobacterium amnicola	-4.16918
Flavobacterium orientale	-3.58009	-3.75031
Flavobacterium tibetense	-4.25786	-4.13113
Floccifex porci	-3.28858	-4.02249
Fournierella massiliensis	-3.44385	-4.20154
Fredinandcohnia aciditolerans	-4.99809
Frisingicoccus caecimuris	-2.6129	-3.24477
Fusicatenibacter saccharivorans	-2.08381	-2.41887
Gallibacter intestinalis		-4.16115
Gemmiger formicilis	-1.93283	-2.3432
Gemmiger gallinarum	-3.48302	-3.66497
Granulicatella balaenopterae	-3.21519	-3.49883
Hallella seregens	-3.44806	-3.74902
Hallerella porci	-3.07455	-2.99739
Halobacillus dabanensis	-4.2862
Helicobacter ganmani	-3.91231
Helicobacter japonicus	-3.85538	-3.97957
Helicobacter rodentium	-3.49022	-4.03181
Helicobacter trogontum	-3.75344
Heminiphilus faecis	-2.52434	-2.92156
Hespellia stercorisuis	-2.80545	-2.80228
Holdemanella biformis	-3.09915	-4.31248
Holdemanella porci	-2.8777	-2.99305
Holdemania massiliensis	-2.82612	-2.81257
Hornefia butyriciproducens	-3.25662	-3.16911
Hungatella hathewayi	-3.94011	-4.03434
Hydrogeniiclostidium mannosilyticum	-4.15246	-3.61414
Hydrogenoanaerobacterium saccharovorans	-2.69307	-2.7469
Inconstantimicrobium porci	-3.44991	-3.49771
Intestinibacillus massiliensis	-4.6106
Intestinibacter bartlettii	-3.53955	-4.56472
Intestinimonas gabonensis	-3.06843	-3.52658
Intestinimonas massiliensis	-2.64307	-2.73758
Intestinimonas timonensis	-3.98419
Klebsiella quasipneumoniae	-0.0805897	-0.11249
Komagataeibacter oboediens	-5.28267
Labilibacter sediminis	-4.42395
Lachnoanaerobaculum saburreum		-4.0522
Lachnobacterium bovis		-4.41034
Lachnoclostridium pacaense	-4.70864
Lachnospira multipara	-3.03451	-3.2338
Lachnospira pectinoschiza	-3.98914	-3.79362
Lacrimispora algidixylanolytica	-3.6039
Lacrimispora amygdalina	-4.68826
Lacticaseibacillus manihotivorans	-4.01682
Lacticaseibacillus mingshuiensis	-4.74028
Lacticaseibacillus suibinensis	-3.57744
Lactiplantibacillus daowaiensis	-4.56065
Lactobacillus amylovorus	0.193895	0.223577
Lactobacillus crispatus	-2.67095	-2.85485
Lactobacillus equicursoris	-4.45569	-4.68188
Lactobacillus gallinarum	-4.75979	-3.93514
Lactobacillus kitasatonis	-4.41737	-4.69516
Lactobacillus nasalidis	-5.04554
Lactobacillus pasteurii	-2.88242
Lactobacillus porci	-2.64573	-2.8031
Lactobacillus xujianguonis	-3.47317	-3.55732
Lapidilactobacillus concavus	-3.93315
Levilactobacillus andaensis	-4.7123
Levilactobacillus fujinensis	-4.9068
Levilactobacillus namurensis		-4.39359
Ligilactobacillus equi	-4.95508	-4.36796
Limosilactobacillus alvi	-3.35205	-3.37235
Limosilactobacillus fastidiosus	-3.45071
Limosilactobacillus panis	-3.99422	-3.91111
Limosilactobacillus portuensis	-4.67261	-3.6583
Limosilactobacillus reuteri	-0.408421	-0.821031
Limosilactobacillus urinaemulieris	-3.17834
Mailhella massiliensis	-3.91431	-3.88679
Marinifilum breve	-4.91218	-4.75648
Marvinbryantia formatexigens		-4.36543
Massiliimalia timonensis	-2.79913	-2.76604
Mediterranea massiliensis	-2.40468	-2.33476
Mediterraneibacter catenae	-1.68333	-1.76656
Mediterraneibacter faecis	-2.68662	-3.17755
Mediterraneibacter glycyrrhizinilyticus	-2.86377	-2.9305
Megasphaera elsdenii	-0.815884
Megasphaera hexanoica	-3.63082	-3.47183
Merdimonas faecis	-2.30735
Metaprevotella massiliensis	-2.59421	-2.76287
Mitsuokella jalaludinii	-3.36854	-3.31508
Mobilisporobacter senegalensis	-3.98154
Mobilitalea sibirica	-4.53841	-4.49715
Mogibacterium kristiansenii	-4.12785	-4.44805
Moraxella pluranimalium	-4.84262
Mordavella massiliensis	-4.53229	-4.09608
Muricauda lutimaris	-4.61324	-4.95455
Murimonas intestini	-4.02867	-4.03129
Myxococcus llanfairpwllgwyngyllgogerychwyrndrobwllllantysiliogogogochensis	-2.92511	-3.06029
Natronogracilivirgula saccharolytica		-4.84129
Negativibacillus massiliensis	-3.62115	-3.31172
Neobacillus bataviensis	-4.97029	-4.31969
Neobittarella massiliensis	-3.63057	-3.75916
Nesterenkonia natronophila	-1.51963	-1.65624
Nosocomiicoccus massiliensis	-4.43715
Novosphingobium aureum	-5.31096
Ochrovirga pacifica	-3.92384	-3.78904
Oliverpabstia intestinalis	-2.13398	-2.26551
Olsenella porci	-4.57288
Oribacterium asaccharolyticum	-2.84692	-3.3191
Oribacterium sinus	-4.50192
Oscillibacter ruminantium	-2.19717	-2.28631
Paenibacillus azotifigens	-4.11921	-4.0509
Parabacteroides acidifaciens	-4.39349
Paracholeplasma morum	-4.14515
Paraeggerthella hongkongensis	-4.27042
Paramuribaculum intestinale	-3.95291	-3.95684
Parapedobacter koreensis	-3.80725
Paraprevotella clara	-3.0491	-3.13302
Pediococcus parvulus		-3.29735
Peptococcus niger	-4.45511
Perlabentimonas gracilis	-3.63793
Phascolarctobacterium succinatutens	-1.75075	-1.90382
Phocaeicola coprocola	-3.25067	-3.1728
Phocaeicola massiliensis	-2.14069	-2.30685
Phocea massiliensis	-1.70287
Pontibacillus litoralis	-4.2259	-4.15691
Porphyromonadaceae bacterium	0.436019	0.260249
Porphyromonas levii	-2.02207
Porphyromonas somerae	-1.43969	-1.58644
Prevotella albensis	-3.96358	-3.95308
Prevotella amnii	-3.76689
Prevotella aurantiaca	-2.57803	-2.77615
Prevotella baroniae	-3.8202
Prevotella bergensis	-3.26676
Prevotella brunnea	-2.6326	-2.61697
Prevotella buccalis	-3.85196	-3.07939
Prevotella colorans	-2.19533	-2.32771
Prevotella conceptionensis	-3.49985	-3.76255
Prevotella copri	0.0447518	0.013652
Prevotella dentasini	-3.97528	-4.01257
Prevotella falsenii	-3.61278	-3.72944
Prevotella hominis	-1.36523	-1.49708
Prevotella illustrans	-2.64453	-2.77954
Prevotella lascolaii	-3.63906	-4.89809
Prevotella loescheii		-4.48038
Prevotella marshii	-2.26758	-2.39134
Prevotella mizrahii	-2.18359	-2.19602
Prevotella nanceiensis	-2.71314	-2.88608
Prevotella oralis	-2.37274	-2.57554
Prevotella pectinovora	-1.43552	-1.56642
Prevotella rara	-2.91087	-3.01306
Prevotella saccharolytica	-3.86447	-3.78811
Prevotella salivae	-2.9185	-2.93344
Prevotella stercorea	-1.71976	-1.81445
Prevotella timonensis	-3.83189
Prevotella veroralis	-4.314
Prevotellamassilia timonensis	-1.91731	-3.69824
Pseudobutyrivibrio ruminis		-4.1329
Pseudoflavonifractor gallinarum	-3.8955
Pseudoflavonifractor phocaeensis	-3.64365	-3.15568
Pseudoruminococcus massiliensis	-3.11655	-3.2362
Pseudoscardovia radai	-3.71149
Puniceibacterium confluentis	-4.08102	-4.06947
Pustulibacterium marinum	-4.72188
Pyramidobacter piscolens	-4.26881	-4.51745
Pyramidobacter porci	-3.9356	-3.9104
Pyxidicoccus caerfyrddinensis	-5.44009	-5.07332
Robinsoniella peoriensis	-2.74296	-2.85889
Roseburia faecis	-2.26685	-2.05245
Roseburia inulinivorans	-3.58175	-3.49032
Roseburia porci	-2.37529	-2.50011
Ructibacterium gallinarum	-3.86401	-3.83084
Ruegeria haliotis	-3.46035	-3.48471
Ruminiclostridium hungatei	-4.15031	-4.13275
Ruminococcus bromii	-2.85944	-2.92682
Ruminococcus callidus	-3.79357	-3.72386
Ruminococcus flavefaciens	-2.30201	-2.39405
Ruminococcus gauvreauii	-3.88328
Ruthenibacterium lactatiformans	-3.7239
Salinibacillus xinjiangensis	-5.50681
Salmonella enterica		-4.05925
Schinkia azotoformans	-4.21744	-3.88528
Sellimonas caecigallum	-3.61328	-3.77911
Sellimonas monacensis	-3.18914
Sharpea porci	-3.23184
Sinanaerobacter chloroacetimidivorans	-2.73676	-2.88773
Slackia faecicanis	-3.47169
Solobacterium moorei	-4.02985	-3.92775
Sphaerochaeta halotolerans	-3.46051
Sporobacter termitidis	-2.43415	-2.60445
Staphylococcus aureus	-3.92001
Staphylococcus rostri		-4.41259
Streptococcus alactolyticus	-0.199962	-0.440385
Streptococcus equinus	-2.74252	-2.78699
Streptococcus hyointestinalis	-0.867167
Streptococcus hyovaginalis	-2.82043	-2.88243
Streptococcus macedonicus	-2.94759	-3.08879
Streptococcus orisasini	-3.80014
Streptococcus plurextorum	-4.30525	-4.1504
Streptococcus thermophilus	-2.84847	-3.29992
Streptococcus vaginalis	-3.5736	-3.6469
Streptococcus vicugnae	-1.8096	-1.90325
Streptomyces galbus	-5.56456
Streptomyces longisporoflavus	-5.05268	-4.73055
Sutterella massiliensis	-4.16141
Sutterella parvirubra	-3.38676	-3.56225
Sutterella seckii	-5.21993
Tamlana crocina	-5.18498
Tepidimonas charontis	-4.74338	-4.57116
Terrisporobacter glycolicus	-3.09161	-3.16365
Terrisporobacter mayombei	-3.84149	-3.34379
Terrisporobacter othiniensis	-2.66421	-2.55544
Terrisporobacter petrolearius	-4.66241
Tetragenococcus solitarius	-4.38897	-4.19187
Thalassococcus profundi	-3.75709	-3.04351
Treponema berlinense	-2.22311	-2.4913
Treponema bryantii	-3.01922	-3.08131
Treponema pectinovorum	-3.84709
Treponema porcinum	-1.27179	-1.40113
Treponema rectale	-3.2839	-3.42955
Treponema zioleckii	-4.20381	-4.238
Tyzzerella nexilis	-3.55222	-3.57293
Velocimicrobium porci	-2.90365	-3.33326
Vibrio hepatarius		-4.58101
Vibrio ouci	-5.38351
Victivallis lenta	-3.68658	-4.05158
Victivallis vadensis	-3.87772
Waltera intestinalis	-2.22525	-2.45119
Williamwhitmania taraxaci	-4.04887	-3.98764
Xylanivirga thermophila		-3.97853
[Clostridium] dakarense	-4.17547	-4.37102
[Clostridium] fimetarium	-3.34698
[Eubacterium] cellulosolvens	-3.6055
[Ruminococcus] lactaris	-3.40334	-3.46168
[Ruminococcus] torques	-2.87531	-2.81122

## Sheet: P4
species_name	P4_four	P4_eight
Absicoccus porci	-3.16633	-4.21339
Acetitomaculum ruminis	-4.58358
Acetivibrio ethanolgignens	-2.86028	-3.0873
Acetivibrio mesophilus	-4.86342
Acetobacter sacchari	-5.74841
Acetobacterium paludosum	-4.94445
Acetobacteroides hydrogenigenes	-3.79861	-3.79494
Acidaminococcus fermentans	-0.264222	-0.509327
Acidaminococcus massiliensis	-4.45255	-4.49365
Aeromonas taiwanensis	-4.36153	-4.20001
Agathobacter ruminis	-4.12875	-4.31206
Agathobaculum butyriciproducens	-2.44689	-2.68435
Agathobaculum desmolans	-2.83741	-3.27614
Alcanivorax profundi	-3.5646	-3.69744
Alishewanella longhuensis	-4.10163	-4.35307
Alistipes ihumii	-4.88158
Alistipes shahii	-3.20757	-3.38058
Allisonella histaminiformans	-2.85464	-3.81867
Alloprevotella rava	-2.61438	-2.74481
Alteribacter natronophilus	-4.72202	-5.21794
Anaerobacterium chartisolvens	-3.62086	-3.76796
Anaerobiospirillum succiniciproducens	-4.8676	-4.43664
Anaerobium acetethylicum	-3.96539
Anaerobutyricum hallii	-3.0757	-3.48792
Anaerobutyricum soehngenii	-2.24752	-2.44687
Anaerocolumna jejuensis	-5.00886
Anaerocolumna xylanovorans	-5.09461	-5.51468
Anaeroplasma bactoclasticum	-5.13455
Anaerosacchariphilus polymeriproducens	-4.58589
Anaerostipes butyraticus	-4.21273	-4.41914
Anaerostipes faecalis	-2.5283	-2.85365
Anaerostipes hominis	-3.8913	-3.87201
Anaerotignum lactatifermentans	-5.13758
Anaerotignum neopropionicum	-4.29886
Anaerotruncus colihominis	-3.44178	-3.63048
Anaerovibrio lipolyticus	-4.32644	-4.13354
Anaerovibrio slackiae	-2.40994	-2.66247
Anaerovorax odorimutans	-4.31157
Angelakisella massiliensis	-3.14542	-3.34048
Bacilliculturomica massiliensis	-3.62943
Bacteroidales bacterium	-0.55389	-0.80844
Bacteroides acidifaciens	-1.36594	-1.60736
Bacteroides caecigallinarum	-5.73446
Bacteroides eggerthii	-3.63523	-3.89074
Bacteroides fluxus	-2.48238	-2.68713
Bacteroides gallinaceum	-3.82621	-3.92082
Bacteroides gallinarum	-2.40821	-2.67704
Bacteroides koreensis	-3.20065	-2.99807
Bacteroides kribbi	-1.52931	-1.79883
Bacteroides mediterraneensis	-1.95279	-2.17172
Bacteroides pyogenes	-1.86484	-2.04381
Bacteroides rodentium	-5.1535
Bacteroides zhangwenhongi	-2.0685	-2.31735
Baileyella intestinalis	-3.74813	-3.97111
Bariatricus massiliensis	-2.08268	-2.27502
Bifidobacterium boum	-2.11224	-2.38558
Bifidobacterium reuteri	-3.70995	-3.96147
Bilifractor porci	-4.63392	-4.6148
Blastopirellula cremea	-4.48514	-3.99892
Blautia caecimuris	-5.12686	-4.60776
Blautia faecis	-2.60767	-3.03173
Blautia glucerasea	-3.32663	-3.48523
Blautia hydrogenotrophica	-2.86061	-3.10633
Blautia intestinalis	-4.01437	-3.95773
Blautia luti	-2.7611	-3.07212
Blautia massiliensis	-1.31604	-1.98961
Blautia obeum	-1.6959	-1.85705
Blautia producta	-2.98607	-3.08544
Blautia schinkii	-3.29934	-3.69864
Blautia stercoris	-3.5663	-4.47633
Blautia wexlerae	-2.61032	-2.77846
Bowmanella dokdonensis	-5.36746
Bulleidia extructa	-2.13481	-2.5028
Bullifex porci	-4.07407	-4.03989
Butyricicoccus faecihominis	-2.3956	-2.54901
Butyricicoccus porcorum	-2.06111	-2.26805
Butyricicoccus pullicaecorum	-4.32072	-4.46474
Butyricimonas paravirosa	-3.31836	-3.25128
Butyricimonas synergistica	-4.18605	-3.9462
Butyrivibrio crossotus	-3.57691	-3.68474
Butyrivibrio fibrisolvens	-3.86462	-4.12031
Caldibacillus hisashii	-4.27676	-4.15006
Candidatus Soleaferrea massiliensis	-4.19726
Caproiciproducens galactitolivorans	-2.98391	-2.90235
Catenibacillus scindens	-2.72757
Catenibacterium mitsuokai	-3.6937	-3.87378
Cellulosilyticum ruminicola	-4.95034
Chryseobacterium oncorhynchi	-5.03618
Clostridiales bacterium	-1.05936
Clostridium aminobutyricum	-4.01264	-4.1001
Clostridium celatum	-2.16237	-2.25007
Clostridium chromiireducens	-3.91427
Clostridium colicanis	-5.43001
Clostridium cuniculi	-3.2723	-3.24554
Clostridium disporicum	-3.30962	-3.40838
Clostridium fessum	-2.43431	-2.69048
Clostridium indicum	-2.88657	-2.79036
Clostridium jeddahense	-3.16958	-3.50723
Clostridium paraputrificum	-3.34211	-3.50088
Clostridium porci	-2.61569	-3.01151
Clostridium puniceum	-4.79516	-4.27262
Clostridium sardiniense	-4.69338	-4.54586
Clostridium sartagoforme	-4.43095
Clostridium saudiense	-4.31342	-4.32286
Clostridium vitabionis	-2.2287	-2.25113
Collinsella bouchesdurhonensis	-4.27991	-4.63734
Companilactobacillus alimentarius	-3.04952
Companilactobacillus futsaii		-3.7111
Companilactobacillus halodurans	-4.06262
Companilactobacillus mishanensis	-4.53454	-4.44239
Companilactobacillus suantsaicola	-5.48533
Coprococcus catus	-3.67152
Coprococcus phoceensis	-3.56291	-3.66308
Cutibacterium porci		-4.38982
Deinococcus xianganensis	-4.92941
Desulfobulbus alkaliphilus		-5.08892
Desulfocucumis palustris	-5.87513
Desulfosporosinus hippei		-4.5455
Desulfovibrio desulfuricans	-3.63056
Desulfovibrio piger	-4.25059	-4.14355
Desulfovibrio porci	-3.39105	-3.64769
Dorea formicigenerans	-1.76027	-2.13335
Dorea longicatena	-1.53328	-1.86942
Dorea phocaeensis	-4.00718
Drancourtella massiliensis	-5.00585	-3.68504
Duganella fentianensis	-5.77964
Duncaniella muris	-3.77964	-4.02592
Duodenibacillus massiliensis	-2.31795	-4.23127
Eggerthella timonensis	-3.39927	-3.57224
Eisenbergiella massiliensis	-2.85599	-3.08869
Eisenbergiella porci	-3.04726	-3.42442
Elizabethkingia argenteiflava	-3.54351	-3.74173
Ellagibacter isourolithinifaciens	-3.26154	-3.5714
Enorma phocaeensis	-4.08608
Enterocloster aldenensis	-3.26385	-3.63113
Enterocloster asparagiformis	-4.30482	-4.46072
Escherichia coli		-4.14203
Eubacterium coprostanoligenes	-2.65118	-2.8495
Eubacterium oxidoreducens	-4.43018
Eubacterium pyruvativorans	-1.14967	-1.38567
Eubacterium ramulus	-2.90381	-3.90942
Eubacterium ruminantium	-4.67443
Eubacterium ventriosum	-3.98177	-4.28207
Eubacterium xylanophilum	-4.33993
Evtepia gabavorous	-3.50503	-4.07881
Faecalibacillus faecis	-3.60067	-3.89067
Faecalibacterium longum	-2.47419	-2.68599
Faecalibacterium prausnitzii	-0.306959	-0.421561
Faecalicatena faecalis	-2.46473	-2.89819
Faecalicatena fissicatena	-3.77896	-3.46725
Faecalicatena orotica	-4.77604
Faecalicoccus acidiformans	-2.04094	-2.27576
Faecalitalea cylindroides	-4.09619
Fibrobacter intestinalis	-4.74471
Flavobacterium amnicola	-4.98316
Floccifex porci	-3.98945	-3.71437
Fournierella massiliensis	-3.71747	-3.78042
Frisingicoccus caecimuris	-2.79619	-2.78043
Fructilactobacillus sanfranciscensis	-1.09958	-1.34455
Furfurilactobacillus rossiae	-3.4999
Furfurilactobacillus siliginis		-4.42703
Fusicatenibacter saccharivorans	-1.41033	-1.62486
Galactobacillus timonensis	-4.84091
Gemmiger formicilis	-1.64992	-1.89642
Gemmiger gallinarum		-3.44839
Granulicatella balaenopterae	-3.53878	-3.72778
Hallella seregens	-3.57595	-3.812
Hallerella porci	-3.25022	-3.32433
Helicobacter ganmani	-3.49432	-3.79576
Helicobacter japonicus	-3.78555	-3.65932
Helicobacter rodentium	-3.49668	-3.57937
Heminiphilus faecis	-3.90947	-3.90181
Hespellia stercorisuis	-3.20168	-2.13331
Holdemanella biformis	-3.2963	-4.13297
Holdemanella porci	-2.67623	-2.90714
Holdemania massiliensis	-3.46235	-3.57263
Hornefia butyriciproducens	-1.91869	-2.10182
Hungatella hathewayi	-4.02885	-4.5022
Hydrogeniiclostidium mannosilyticum	-4.01556	-5.35248
Hydrogenoanaerobacterium saccharovorans	-2.74476	-3.30341
Inconstantimicrobium porci	-3.29769	-3.72711
Intestinibacter bartlettii	-3.75378	-4.4722
Intestinimonas massiliensis	-3.09411	-3.1851
Intestinimonas timonensis	-4.54741	-4.35972
Jiulongibacter sediminis	-5.01569
Klebsiella quasipneumoniae	-0.307197	-0.467374
Kordiimonas sediminis	-4.87041
Labilibacter sediminis	-4.78811
Lachnobacterium bovis		-4.89502
Lachnospira multipara	-2.88628	-4.1505
Lachnospira pectinoschiza	-3.95516	-4.22905
Lacrimispora algidixylanolytica	-4.43429
Lactiplantibacillus pingfangensis	-3.88572	-4.55835
Lactiplantibacillus plantarum	-3.23414	-3.25808
Lactobacillus amylovorus	-0.0594986	-0.305675
Lactobacillus gallinarum		-4.50873
Lactobacillus gigeriorum	-4.04083
Lactobacillus helveticus		-4.06673
Lactobacillus pasteurii	-2.9839
Lactobacillus porci		-3.45413
Lactobacillus xujianguonis	-4.12915	-4.44822
Latilactobacillus curvatus	-4.8669
Lentilactobacillus buchneri	-4.37325
Lentilactobacillus farraginis	-4.24216	-4.42522
Lentilactobacillus kisonensis	-4.87703
Lentilactobacillus parakefiri	-5.01015	-4.87772
Leuconostoc holzapfelii		-4.91347
Levilactobacillus angrenensis		-4.92388
Levilactobacillus brevis	-4.03047	-3.81397
Levilactobacillus fujinensis	-4.77585
Levilactobacillus hammesii	-4.57755
Levilactobacillus lindianensis	-4.68045
Levilactobacillus parabrevis	-4.34606	-4.55533
Levilactobacillus paucivorans	-3.4816	-3.87126
Levilactobacillus senmaizukei	-3.76077
Levilactobacillus yonginensis	-3.30177
Ligilactobacillus agilis	-4.4836	-4.03557
Ligilactobacillus salivarius	-3.88973
Limosilactobacillus alvi	-3.86388	-4.43152
Limosilactobacillus reuteri	-1.33985
Liquorilactobacillus uvarum	-4.38331
Marseilla massiliensis	-4.03025	-4.16654
Massiliimalia timonensis	-2.79881	-2.97597
Mediterranea massiliensis	-2.39838	-2.59536
Mediterraneibacter catenae	-1.72029	-1.91521
Mediterraneibacter faecis	-1.84266	-2.12907
Mediterraneibacter glycyrrhizinilyticus	-3.79009	-3.90938
Megamonas funiformis	0.223656	-0.0918673
Megamonas rupellensis	-1.26426	-1.53709
Megasphaera elsdenii	0.57489	0.301317
Megasphaera hexanoica	-2.23147	-2.57552
Megasphaera hominis	-4.0563	-4.10122
Merdibacter massiliensis		-3.15079
Merdimonas faecis	-2.05215	-3.63351
Metaprevotella massiliensis	-2.7151	-3.08221
Mitsuokella jalaludinii	-1.94847	-2.14352
Mogibacterium kristiansenii	-3.141	-3.69815
Mordavella massiliensis	-3.61374	-3.4698
Mucispirillum schaedleri	-4.03518
Muricauda lutimaris	-5.04626
Murimonas intestini	-4.37852
Myxococcus llanfairpwllgwyngyllgogerychwyrndrobwllllantysiliogogogochensis	-5.05229	-5.17522
Natronogracilivirgula saccharolytica	-5.07915
Negativibacillus massiliensis	-2.91045	-2.79121
Neobittarella massiliensis		-3.92278
Nesterenkonia natronophila	-4.4811	-4.74876
Novosphingobium aureum	-5.4971
Oliverpabstia intestinalis	-2.08396	-2.30845
Olsenella sp. GAM18	-0.893455
Oribacterium asaccharolyticum	-2.62704	-2.80064
Ornithinicoccus halotolerans		-4.81027
Oscillibacter ruminantium	-2.89972	-2.73596
Parabacteroides chinchillae	-3.78846
Parabacteroides provencensis	-4.80575
Paracholeplasma morum	-4.29385
Paramuribaculum intestinale	-4.3455	-4.12363
Paraprevotella clara	-2.96725	-3.1451
Parasutterella excrementihominis	-4.2525	-4.55961
Parasutterella secunda	-4.60674
Paucidesulfovibrio gracilis	-3.473	-3.78454
Pediococcus ethanolidurans	-3.93135
Pediococcus parvulus	-3.17116	-3.47737
Phascolarctobacterium succinatutens	-1.77624	-2.02377
Phocaeicola coprocola	-4.02137
Phocaeicola massiliensis	-1.88349	-2.17864
Phocea massiliensis	-1.58159	-1.80573
Pontibacillus litoralis	-4.90458
Porphyromonadaceae bacterium	0.281017	0.0244495
Porphyromonas levii	-1.59416
Prevotella albensis	-3.82866	-3.7115
Prevotella amnii	-3.64219	-4.04231
Prevotella aurantiaca	-3.62889	-4.70732
Prevotella baroniae	-4.3984
Prevotella bergensis	-2.60212	-2.75856
Prevotella brunnea	-2.11336	-2.37484
Prevotella buccalis	-4.234	-4.12677
Prevotella colorans	-2.37518	-2.60602
Prevotella conceptionensis	-4.59687	-4.80691
Prevotella copri	0.565083	0.481468
Prevotella dentasini	-3.98701	-4.36285
Prevotella falsenii	-4.02847	-3.56358
Prevotella hominis	-1.17517	-1.3938
Prevotella ihumii		-4.35049
Prevotella illustrans	-3.22843	-3.54157
Prevotella lascolaii	-4.74418	-4.57748
Prevotella marshii	-2.74689	-2.9216
Prevotella mizrahii	-1.79638	-2.0152
Prevotella nanceiensis	-3.34398	-3.41583
Prevotella oralis	-2.68192	-2.95472
Prevotella pectinovora	-1.49038	-1.72591
Prevotella rara	-3.40513	-3.62875
Prevotella saccharolytica	-3.73618	-3.83258
Prevotella salivae	-2.56868	-2.70775
Prevotella stercorea	-1.59363	-1.81906
Prevotella veroralis	-4.27868	-4.19935
Prevotellamassilia timonensis	-3.81299	-3.70963
Provencibacterium massiliense	-3.84795
Pseudoflavonifractor capillosus	-2.80729	-4.50873
Pseudoflavonifractor gallinarum	-4.39765	-4.18897
Pseudoflavonifractor phocaeensis	-3.21641	-2.94544
Pseudoruminococcus massiliensis		-3.37396
Puniceibacterium confluentis	-4.23397	-4.26688
Pyramidobacter piscolens		-4.57277
Pyramidobacter porci	-4.44262
Rhizobium undicola		-4.62109
Robinsoniella peoriensis	-3.59753	-3.44794
Rodentibacter heidelbergensis		-4.75278
Romboutsia timonensis	-4.28908
Roseburia faecis	-1.70857	-1.99527
Roseburia inulinivorans	-2.53083	-2.84766
Roseburia porci	-2.57346	-2.81211
Roseibium hamelinense	-4.7706
Roseovarius nitratireducens		-5.48494
Rubneribacter badeniensis	-4.24243
Ructibacterium gallinarum		-4.34171
Ruegeria haliotis	-4.51927	-5.15235
Ruminiclostridium hungatei	-4.33969	-4.68753
Ruminococcus bromii	-3.07922	-3.32262
Ruminococcus callidus	-3.08423	-3.27628
Ruminococcus flavefaciens	-2.62801	-2.91821
Ruminococcus gauvreauii	-3.83614	-3.91838
Ruthenibacterium lactatiformans	-3.58174	-3.74458
Schleiferilactobacillus perolens	-3.95872	-4.18232
Secundilactobacillus pentosiphilus	-3.85498
Selenomonas bovis	-2.683	-3.33844
Selenomonas montiformis	-2.05992	-2.28845
Selenomonas ruminantium	-4.06861
Sellimonas caecigallum	-4.05197
Senegalimassilia anaerobia	-4.33045
Sharpea porci	-3.63765	-3.72193
Sinanaerobacter chloroacetimidivorans	-3.05638	-3.40561
Slackia isoflavoniconvertens	-4.41044	-4.69073
Sodaliphilus pleomorphus	-0.595293	-0.840215
Solobacterium moorei	-3.90478	-4.04472
Sporobacter termitidis	-3.0268	-3.17566
Stecheria intestinalis	-4.28158	-4.59957
Streptococcus alactolyticus	-2.89291	-3.38075
Streptococcus hyointestinalis	-0.876823
Streptococcus plurextorum	-4.5511	-4.13049
Streptomyces djakartensis	-3.36699	-3.47282
Streptomyces galbus		-5.60354
Streptomyces longisporoflavus	-4.60267	-4.92563
Streptomyces tendae	-4.2132	-4.2941
Streptomyces viridodiastaticus	-4.84179	-5.11198
Succinatimonas hippei	-3.60377	-4.05222
Sutterella parvirubra	-4.06187	-4.10016
Sutterella seckii	-5.05912
Terrisporobacter glycolicus	-3.26516	-3.53827
Terrisporobacter mayombei	-4.07567	-4.04151
Terrisporobacter othiniensis	-2.78938	-2.97611
Thalassococcus profundi	-3.60675	-3.66452
Tolumonas osonensis	-4.31522
Treponema berlinense	-2.47202	-3.61808
Treponema bryantii	-3.91734	-4.03144
Treponema porcinum	-1.39932	-1.62275
Treponema zioleckii	-4.38193	-4.4904
Trichococcus flocculiformis	-4.94223
Tyzzerella nexilis	-4.17172	-4.45212
Veillonella caviae	-5.39017
Velocimicrobium porci	-2.90106	-3.99367
Vescimonas coprocola	-0.821213
Vibrio ouci	-5.57887	-5.37544
Victivallis lenta	-3.57285	-3.65791
Victivallis vadensis	-3.81872	-4.54531
Waltera intestinalis	-2.08913	-2.30681
Williamwhitmania taraxaci	-3.79119	-3.85333
[Clostridium] dakarense	-4.90815
[Eubacterium] cellulosolvens	-3.28701	-3.99803
[Eubacterium] rectale	0.101302
[Lactobacillus] timonensis		-4.20251
[Ruminococcus] lactaris	-3.01817	-3.11016
[Ruminococcus] torques	-3.01587	-3.32945
