# Supplementary material for: Impact of sample multiplexing on detection of bacteria and antimicrobial resistance genes in pig microbiomes using long-read sequencing
Source: Front Microbiol. 2025 Jun 19;16:1597804. doi: 10.3389/fmicb.2025.1597804 (PMC12222346; doi:10.3389/fmicb.2025.1597804)
Supplement: Supplementary Table S4 — List of all identified ARGs in the triplicate samples with four- and eight-plex of the pig microbiomes on both GridION and PromethION. Those are only for the triplicate samples to confirm the variations observed between sequenced samples. Each sheet represents one run and one multiplexing level (G: GridION - P, PromethION). [file Table_4.xlsx]

## Sheet: G1_four
# refSequence	G1_four_rep1	G1_four_rep2	G1_four_rep3
tet(W)	1.1158	1.27471	1.2368
tet(O/W/32/O)	0.695477	0.728896	0.865806
ant(6)-Ia	0.695995	0.756855	0.747929
lsa(E)	0.662433	0.742515	0.713858
tet(Q)	0.625988	0.495645	0.419708
lnu(C)	0.43551	0.456346	0.488086
lnu(B)	0.441398	0.470738	0.441063
tet(L)	0.215661	0.0765556	0.202295
tet(40)	0.0208917	-0.016236	0.208375
aph(3')-III	-0.0923993	0.14695	0.093527
cfr(E)	-0.11834	-0.0100922	0.0139876
lnu(A)	0.069732	-0.203577	-0.0605652
tet(O)	-0.242299	-0.265969	-0.183497
tet(O/32/O)	-0.449355	-0.182883	-0.110654
erm(F)	-0.192173	-0.247537	-0.3089
tet(O/W)-1	0	0	-0.814936
VanHBX	0	0	-1.0605
mef(A)	-0.554122	-0.239594	-0.351411
cfxA	-0.526945	-0.452456	-0.383465
ant(9)-Ia	-0.547203	-0.414725	-0.429321
VanG2XY	0	0	-1.40566
tet(O/W)	-0.657431	-0.327369	-0.435227
cat	0	0	-1.42927
lnu(P)	0	-1.44142	0
tetA(P)	0	0	-1.56427
tet(X)	0	-0.526259	-1.19995
rmtF	0	0	-1.77668
lnu(D)	-1.88711	0	0
erm(B)	-0.884743	-0.554824	-0.557152
tet(44)	-0.981173	-0.556252	-0.478469
tet(M)	-1.06637	-0.85796	-0.402841
tet(32)	-1.29818	-1.33508	0
vat(E)	-1.09161	-0.64962	-1.01789
erm(T)	-1.41439	-1.50948	0
msr(D)	-1.24505	-0.753872	-1.00088
blaACI-1	-1.04768	-1.05324	-0.954177
ant(6)-Ib	0	-1.37908	-1.73436
cfxA6	-1.28003	-1.164	-1.06397
cfr(C)	-1.5415	-1.14315	-0.983143
aadA1	-1.23049	-1.41808	-1.55912
erm(G)	-1.71483	-1.45048	-1.80216

## Sheet: G1_eight
# refSequence	G1_eight_rep1	G1_eight_rep2	G1_eight_rep3
tet(W)	1.14	1.13	1.5
tet(O/W/32/O)	0.64	0.81	1.01
ant(6)-Ia	0.42	0.58	0.82
tet(Q)	0.28	0.44	0.69
lsa(E)	0.23	0.4	0.54
lnu(C)	0.21	0.27	0.42
lnu(B)	-0.04	0.11	0.27
tet(40)	-0.34	-0.16	0.41
tet(L)	-0.07	-0.06	0.04
aph(3')-III	-0.34	-0.1	0.09
cfr(E)	-0.26	-0.26	-0.24
tet(O)	-0.26	-0.67	0.03
tet(O/32/O)	-0.38	-0.5	-0.12
tet(W/32/O)	0	0	-1
lnu(A)	-0.52	-0.43	-0.17
tet(32)	-1.2	0	0
tet(O/W)-1	0	-1.28	0
tet(O/W)	-0.53	-0.69	-0.09
ant(6)-Ib	0	-1.36	0
aadA1	0	0	-1.41
rmtF	-1.49	0	0
msr(D)	0	-0.88	-0.69
erm(F)	-0.7	-0.57	-0.33
aadA24	-1.76	0	0
lnu(P)	0	-1.9	0
blaACI-1	-0.89	-0.54	-0.48
nimJ	0	-1.92	0
ant(9)-Ia	-1.12	-0.45	-0.51
cfxA4	-1.3	-0.86	0
mef(A)	-0.74	-0.77	-0.68
cfr(C)	-1.18	0	-1.23
erm(B)	-1.04	-0.79	-0.64
erm(T)	-1.11	0	-1.42
tet(M)	-0.79	-1.31	-0.51
cat	0	-1.19	-1.49
vat(E)	-1	-1.01	-0.82
tet(44)	-1.35	-0.86	-0.71
tet(X)	-1.52	-1.29	-0.74
erm(G)	-1.47	-1.72	-0.82
cfxA6	-1.62	-1.29	-1.12

## Sheet: G2_four
# refSequence	G2_four_rep1	G2_four_rep2	G2_four_rep3
tet(W)	1.11022	1.12112	1.11928
tet(O/W/32/O)	0.884543	0.946153	0.913246
erm(B)	0.851725	0.928318	0.874796
tet(Q)	0.881474	0.775159	0.701012
ant(6)-Ia	0.546936	0.593887	0.524576
lsa(E)	0.49658	0.567731	0.472098
mef(A)	0.374553	0.536467	0.415877
lnu(C)	0.395099	0.468225	0.435232
aph(3')-III	0.370973	0.354961	0.408344
tet(O)	0.315245	0.34029	0.374701
tet(40)	0.236299	0.320451	0.385614
tet(O/32/O)	0.223857	0.242618	0.297482
lnu(B)	0.225472	0.296579	0.198941
tet(L)	0.138847	0.242876	0.140967
blaACI-1	-0.14627	0.0543423	-0.0727764
cfxA6	-0.0503487	0.0738861	-0.231598
tet(W/32/O)	-1.07879	0	0
mph(N)	-1.23132	0	0
VanHBX	0	-1.30515	0
tet(O/W)	-0.671008	-0.281027	-0.679291
lnu(P)	0	-1.73388	0
cfxA	-0.617732	-0.466873	-0.661696
rmtG	0	0	-1.75018
sul2	-1.75627	0	0
nimH	0	-1.77865	0
erm(X)	-1.78714	0	0
aph(3'')-Ib	0	-1.81985	0
aadA5	0	-1.82693	0
cfr(E)	-0.525974	-0.712097	-0.608889
erm(G)	-0.760277	-0.566107	-0.527892
erm(47)	0	-1.85528	0
catP	-1.86862	0	0
tet(T)	0	-1.13115	-0.756023
cat(pC194)	0	-1.91086	0
VanGXY	0	-0.990063	-1.09002
tet(O/W)-1	-1.38783	-0.939987	0
tet(M)	-0.782596	-0.742831	-1.06501
msr(D)	-1.20124	-0.58494	-1.00679
tet(32)	0	-1.51185	-1.36683
tet(44)	-0.361854	-1.31618	-1.36592
ant(6)-Ib	-1.31577	-1.79979	0
erm(F)	-0.764324	-0.932151	-1.47019
erm(Q)	-1.47539	0	-1.76183
lnu(A)	-1.02708	-1.13538	-1.11772
tet(X)	-1.02628	-0.959062	-1.58164
vat(E)	-1.38128	-1.08403	-1.14403
cfr(C)	-1.11687	-0.970449	-1.55219
erm(T)	-1.80583	-1.85646	0
aadA1	-1.29211	-1.22432	-1.30115
erm(A)	-1.41705	-1.0091	-1.57427
nimJ	-1.28811	-1.46814	-1.65207

## Sheet: G2_eight
# refSequence	G2_eight_rep1	G2_eight_rep2	G2_eight_rep3
tet(W)	12.026	10.1856	22.6839
tet(O/W/32/O)	5.07322	4.31342	8.02948
erm(B)	5.39204	4.05109	7.40677
tet(Q)	4.45508	3.63509	6.48606
ant(6)-Ia	2.3613	2.09825	3.934
aph(3')-III	2.09334	1.76684	3.91302
tet(40)	2.05716	1.43855	3.43548
tet(O/32/O)	1.3873	1.3026	3.65635
lnu(C)	1.82096	1.3781	2.5258
mef(A)	1.71803	1.36998	2.33448
tet(O)	1.20062	0.955362	2.11076
lsa(E)	1.04185	1.14947	1.54746
blaACI-1	0.739807	0.632046	1.23821
lnu(B)	0.636555	0.83526	1.0673
tet(L)	0.924191	0.510449	0.705386
cfxA6	0.380536	0.429661	0.786521
tet(O/W)	0.319791	0.248669	0.594375
cfr(E)	0.180258	0.187042	0.538719
cfxA	0.205137	0.111107	0.350769
tet(O/W)-1	0.105572	0.11182	0.30583
tet(M)	0.213511	0.0601544	0.192146
erm(G)	0.177841	0.101446	0.178307
msr(D)	0.136481	0.0332632	0.122977
cfr(C)	0.0830607	0.159369	0.046213
aadA1	0.0387226	0.0546565	0.118705
nimJ	0.0453635	0.0101446	0.149281
vat(E)	0.0741247	0.0593492	0.0644484
tet(44)	0.0426046	0	0.0958733
erm(F)	0	0.0368977	0.0801109
erm(A)	0.0145027	0.0136641	0.058803
erm(X)	0	0	0.0854317
erm(T)	0	0	0.0735911
lnu(A)	0.0355974	0.0111107	0.0242806
tet(C)	0	0	0.0595524
VanHDX	0	0.0518961	0
tet(W/32/O)	0	0.0442359	0
aph(6)-Id	0.0408956	0	0
aph(3'')-Ib	0.0395527	0	0
VanG2XY	0.0390644	0	0
sul2	0	0.0375878	0
vga(E)	0	0.0361616	0
tet(X)	0	0.0267532	0
sul1	0.0208018	0	0
catS	0.0103521	0	0

## Sheet: G3_four
# refSequence	G3_four_rep1	G3_four_rep2	G3_four_rep3
tet(W)	0.842927	0.989434	1.25229
tet(O/W/32/O)	0.588362	0.707935	0.807209
tet(Q)	0.400738	0.488188	0.632348
ant(6)-Ia	0.43558	0.426482	0.559901
tet(O)	0.332884	0.464167	0.517822
lsa(E)	0.388668	0.227244	0.399547
lnu(C)	0.238144	0.239787	0.432935
tet(40)	0.211332	0.190011	0.412365
tet(L)	0.205382	0.212113	0.320552
aph(3')-III	0.18947	0.197127	0.243646
mef(A)	0.213289	-0.0370388	0.16493
lnu(B)	0.118695	0.0144543	0.146162
tet(O/32/O)	-0.165005	0.021814	0.150556
cfr(E)	0.0779107	-0.20482	0.0141895
tet(32)	0	-0.827825	0
erm(B)	-0.432644	-0.338713	-0.205557
tetA(P)	0	0	-1.23756
lnu(P)	0	0	-1.23946
tet(O/W)	-1.33965	0	0
nimB	0	0	-1.3416
erm(T)	0	-1.41909	0
tet(X)	-0.70106	0	-0.80296
msr(D)	-0.595157	-0.442594	-0.476004
cfr(C)	-0.649009	-0.714572	-0.281919
sul1	0	0	-1.71244
aadA9	0	0	-1.71554
aph(3')-Ia	0	0	-1.72552
blaOXA-461	-1.76771	0	0
cfxA6	-0.778278	-0.854955	-0.483846
blaACI-1	-0.670184	-1.12131	-0.454743
erm(G)	-0.826994	-0.892467	-0.573138
erm(F)	-0.651346	-0.940211	-0.773699
tet(M)	-1.31762	0	-1.0654
cfxA	-0.749663	-0.908319	-0.909672
tet(44)	-0.835271	-0.510343	-1.26407
mph(N)	0	-1.19789	-1.68018
nimH	-1.63211	-1.32484	0
erm(X)	0	-1.22845	-1.75746
vat(E)	0	-1.47553	-1.52768
VanGXY	-1.33941	-1.32984	-1.38107
ant(6)-Ib	-1.36135	-1.17786	-1.7109
aadA1	-1.69765	-1.38982	-1.7434
lnu(A)	-1.90618	-1.42472	-1.64882
erm(Q)	-1.70763	-1.70029	-1.74953

## Sheet: G3_eight
# refSequence	G3_eight_rep1	G3_eight_rep2	G3_eight_rep3
tet(W)	2.18654	2.31507	2.73429
lnu(C)	1.91563	2.04774	2.31876
ant(6)-Ia	1.86307	1.98222	2.31776
aph(3')-III	1.74457	1.91257	2.27803
tet(Q)	1.69778	1.82271	2.1167
tet(O/W/32/O)	1.62383	1.81	2.19666
tet(40)	1.36293	1.6973	2.12498
tet(O)	1.38849	1.65693	2.03903
cfr(E)	1.20819	1.52097	1.87628
mef(A)	1.41821	1.48119	1.62788
lnu(B)	1.3803	1.26342	1.85664
tet(L)	1.27917	1.34826	1.85612
lsa(E)	1.32296	1.19077	1.64596
erm(B)	1.18472	0.942176	1.75736
tet(O/32/O)	0.987797	1.22956	1.57409
blaACI-1	0.969656	0.837263	1.23078
cfr(C)	0.776063	0.835098	1.30668
erm(F)	0.69897	0.987291	1.13657
erm(G)	0.583037	0.954243	0.887449
msr(D)	0.683325	0.60206	1.03662
cfxA4	0.30103	0.738807	1.13289
nimH	0.30103	0.60206	1.13292
cfxA6	0.557319	0.783568	0.554895
tet(X)	0	0.878447	0.743833
tet(O/W)	0	0.351339	0.820261
tet(44)	0	0.301143	0.778151
aadA1	0	-0.00110227	0.778151
tet(32)	0.0836817	0	0.580141
vat(E)	0	0	0.603069
nimB	0	0	0.301906
lnu(A)	0	0	0.30103
ant(6)-Ib	0	0	0.300524
erm(X)	0	0.00113839	0.299317
tet(M)	0	0	0.297396
mph(N)	0	0	0
VanG2XY	-0.0370262	0	0

## Sheet: G4_four
# refSequence	G4_four_rep1	G4_four_rep2	G4_four_rep3
tet(Q)	1.43247	1.23178	1.2623
tet(W)	1.25283	1.10807	1.08064
tet(O)	0.50661	0.621869	0.596988
mef(A)	0.481243	0.569469	0.550462
tet(40)	0.499771	0.569545	0.508587
tet(O/32/O)	0.372198	0.325813	0.227403
cfxA6	0.243378	0.328186	0.292553
lnu(C)	0.257015	0.251696	0.270137
aph(3')-III	0.14942	0.304069	0.240554
ant(6)-Ia	0.327254	0.0501494	0.0476991
Cfr(E)_1	-0.11909	-0.115467	0.0773894
blaACI-1	-0.15304	-0.0737079	-0.0443797
tet(O/W)	-0.136152	-0.22465	0.0208207
tet(O/W)-1	0	-0.867412	0
tetA(P)	0	-1.42636	0
tet(C)	-1.46694	0	0
mph(N)	0	0	-1.56464
cfxA	-0.413265	-0.56274	-0.59739
tet(44)	-0.77956	-0.502446	-0.367253
lnu(A)	-1.85492	0	0
nimJ	-1.86949	0	0
msr(D)	-0.878375	-0.449765	-0.578016
tet(X)	-0.490165	-0.655384	-0.761603
erm(G)	-0.644631	-0.672753	-0.629864
erm(B)	-0.796055	-0.729602	-0.487732
erm(F)	-0.537373	-0.659426	-0.841898
lsa(E)	-1.06703	-0.512064	-0.591258
tet(M)	-1.25895	0	-0.939237
cfr(C)	-0.675913	-0.385943	-1.40509
ant(6)-Ib	-1.30614	0	-1.28866
npmA	-1.4191	-1.40652	0
vat(E)	0	-1.41683	-1.43946
aadA1	-0.850465	-0.877116	-1.20043
lnu(B)	-1.33492	-1.14505	-0.934738

## Sheet: G4_eight
# refSequence	G4_eight_rep1	G4_eight_rep2	G4_eight_rep3
tet(W)	2.41184	2.39292	2.81558
tet(Q)	2.43325	2.37577	2.74746
lnu(C)	1.96648	1.94247	2.38144
tet(40)	1.82959	1.84799	2.26546
aph(3')-III	1.87802	1.85475	2.16096
mef(A)	1.7733	1.57705	1.93257
tet(O)	1.6457	1.53078	1.98357
ant(6)-Ia	1.73086	1.50066	1.88984
blaACI-1	1.64399	1.56767	1.84958
cfxA6	1.55566	1.48378	1.8749
tet(O/32/O)	1.36638	1.40806	1.90573
Cfr(E)	1.39606	1.39895	1.72995
tet(O/W)	1.1223	1.05564	1.35417
erm(F)	1.01092	0.664334	1.19626
erm(B)	0.69897	0.552064	1.03179
msr(D)	0.665112	0.65995	0.950867
cfxA4	0.628442	0.816769	0.602734
erm(G)	0.685285	0.536318	0.778151
cfr(C)	0.682267	0.00757109	1.27719
tet(O/W)-1	0.558621	0.29751	0.864437
aadA1	0.218878	0.144637	1.03889
lnu(B)	0.441683	0.26147	0.533919
tet(X)	0.737546	0.00774558	0.390054
tet(M)	0	0	0.810296
lnu(A)	0.447222	-0.00358923	0.30103
tet(44)	0.475386	0.134156	0
npmA	0	0.285284	0.297064
vat(E)	0	0	0.30103
rmtD2	0	0	0.289795
tet(C)	0	0	0.249604
tetA(P)	0.143368	0	0
lsa(E)	0	0.121857	0
rmtF	-0.0205217	0	0

## Sheet: P1_four
# refSequence	P1_four_rep1	P1_four_rep2	P1_four_rep3
tet(W)	1.80772	1.87618	1.89675
tet(O/W/32/O)	1.32025	1.41764	1.41138
ant(6)-Ia	1.19989	1.33089	1.39904
lsa(E)	0.967481	1.14403	1.24316
tet(Q)	1.00315	1.11468	1.2227
lnu(C)	0.854839	0.96896	1.0675
lnu(B)	0.792456	0.916888	0.956498
tet(L)	0.49641	0.761764	0.841948
tet(40)	0.503272	0.702073	0.665518
aph(3')-III	0.394304	0.580887	0.612497
tet(O)	0.359086	0.508846	0.554344
cfr(E)	0.33122	0.480051	0.561782
lnu(A)	0.287786	0.498683	0.555479
tet(O/32/O)	0.0187933	0.0996456	0.388425
erm(F)	0.169359	0.24717	0.32587
tet(O/W)	0.10921	0.113561	0.169738
mef(A)	-0.0575774	0.138855	0.247187
ant(9)-Ia	-0.145723	0.196152	0.126471
cfxA	-0.187499	0.140256	0.107074
erm(B)	-0.184039	-0.035558	0.0862729
tet(44)	-0.28536	-0.250414	0.00302985
blaACI-1	-0.399127	-0.274732	-0.244896
msr(D)	-0.459392	-0.302681	-0.176818
tet(M)	-0.578514	-0.207364	-0.170169
vat(E)	-0.51433	-0.407904	-0.259927
rmtF	0	0	-1.30129
cfr(C)	-0.570646	-0.409891	-0.442973
aph(2'')-Ib	-1.44168	0	0
vanG2XY	-1.4735	0	0
tetB(P)	0	0	-1.47657
lnu(D)	0	0	-1.48441
tet(X)	-0.437841	-0.66136	-0.405471
cfxA6	-0.691147	-0.384314	-0.430163
aac(6')-Im	0	-1.63616	0
tetA(P)	0	0	-1.6671
tet(C)	0	0	-1.69188
vanHBX	-0.810425	0	-0.900811
rmtD2	-1.82668	0	0
nimJ	0	0	-1.82964
tet(O/W)-1	-0.663241	-0.600201	-0.726413
catS	-1.99656	0	0
erm(G)	-0.793266	-0.914293	-0.476392
erm(T)	-0.978021	-0.850997	-0.523562
tet(W/32/O)	0	-1.1484	-1.48463
aadA1	-1.02703	-1.00614	-0.764571
ant(6)-Ib	-1.15386	-0.992892	-0.801268
nimH		-1.99825	-1.36866
tet(32)	-1.17539	-1.28826	-1.00729
rmtG	0	-1.81024	-1.86779
lnu(P)	0	-1.97296	-2.06832
cat	-1.4559	-1.57136	-1.30501

## Sheet: P1_eight
# refSequence	P1_eight_rep1	P1_eight_rep2	P1_eight_rep3
tet(O/W/32/O)	1.25559	1.22251	1.13334
tet(W)	1.19412	1.16527	1.18845
lsa(E)	0.97264	0.878675	0.868048
lnu(C)	0.822685	0.799023	0.772811
lnu(B)	0.728584	0.676463	0.651275
ant(6)-Ia	0.657972	0.620128	0.623602
tet(L)	0.488083	0.482053	0.498724
tet(Q)	0.532671	0.445709	0.424368
tet(40)	0.426389	0.441531	0.421015
aph(3')-III	0.435793	0.334417	0.337622
Cfr(E)	0.3085	0.317469	0.279389
lnu(A)	0.372877	0.292463	0.236283
tet(O)	0.261023	0.260642	0.240001
tet(O/32/O)	0.120247	0.0209799	-0.0126976
erm(F)	0.134026	-0.0252744	0.00998406
cfxA4	0	0	-0.321006
ant(9)-Ia	-0.0167773	-0.0982638	-0.255198
cfxA	-0.22836	-0.161014	0
erm(B)	-0.200837	-0.202119	-0.13162
tet(O/W)	-0.139219	-0.0912117	-0.304379
tet(44)	-0.330557	-0.355797	-0.453288
mef(A)	-0.453001	-0.346925	-0.370141
tet(M)	-0.473481	-0.257098	-0.671072
tetB(P)	-1.53405	0	0
rmtD2	-1.65319	0	0
msr(D)	-0.558447	-0.616589	-0.57854
blaACI-1	-0.605509	-0.494725	-0.671997
aph(6)-Id	0	0	-1.86916
vat(E)	-0.585888	-0.662911	-0.624371
sul2	0	0	-1.87864
aph(3'')-Ib	0	0	-1.88507
rmtG	0	0	-1.88996
nimJ	0	-2.07627	0
nimB	0	-2.08331	0
tet(X)	-0.735407	-0.801947	-0.554799
aac(6')-Im	-2.09692	0	0
lnu(D)	-2.13148	0	0
cfxA6	-0.949524	-0.660896	-0.815632
VanHBX	-1.06439	0	-1.37419
tet(W/32/O)	-1.54166	-0.917074	0
erm(G)	-0.892095	-0.796785	-0.898734
VanG2XY	-1.3573	-1.51582	0
cfr(C)	-0.584666	-1.45586	-0.959867
lnu(P)	-1.52419	0	-1.61366
erm(T)	-1.07212	-0.907864	-1.1966
tet(O/W)-1	-0.945617	-0.772894	-1.56347
aph(2'')-Ib	-1.56889	0	-1.7557
tet(32)	-1.2675	-0.913763	-1.24502
rmtF	-1.63268	0	-1.89768
cat	-2.03021	-1.67729	0
aadA1	-1.29756	-1.09662	-1.32109
nimH	-1.93511	-1.81113	0
tetA(P)	-1.42331	-1.67175	-1.6903
ant(6)-Ib	-1.8926	-1.17977	-1.85684

[truncated: 6 more sheets: P2_four, P2_eight, P3_four, P3_eight, P4_four, P4_eight]
