# Supplementary material for: Impact of sample multiplexing on detection of bacteria and antimicrobial resistance genes in pig microbiomes using long-read sequencing
Source: Front Microbiol. 2025 Jun 19;16:1597804. doi: 10.3389/fmicb.2025.1597804 (PMC12222346; doi:10.3389/fmicb.2025.1597804)
Supplement: Supplementary Table S6 — List of the pathogenic bacterial species detected at the four- and eight-plex on GridION (sheets named G) and PromethION (sheets named P) at coverage of ≥ 0.9 (G_0.9 and P_0.9) and ≥ 0.5 (G_0.5 and P_0.5) as threshold for calculation of depths. Last sheet has the full list of all the potential pathogenic species we investigated their presence. [file Table_6.xlsx]

## Sheet: G_0.9
species_name	G1_four	G1_eight	G2_four	G2_eight	G3_four	G3_eight	G4_four	G4_eight
Acinetobacter haemolyticus	-3.61	-3.43	0	0	-3.23	0	0	0
Acinetobacter indicus	-3.55	0	0	0	0	0	0	0
Acinetobacter johnsonii	-3.34	-2.99	0	0	-2.81	-3.04	0	0
Acinetobacter lwoffii	-3.28	-2.92	0	0	0	0	0	0
Acinetobacter soli	-2.68	-3	0	0	0	0	0	0
Acinetobacter ursingii	0	0	0	0	-3.59	-3.46	0	0
Corynebacterium striatum	0	0	0	0	0	0	-4.15	0
Enterococcus faecium	-4.08	0	0	0	0	0	0	0
Escherichia coli	-3.92	0	-3.32	-2.97	-2.37	-2.21	0	0
Listeria monocytogenes	-3.41	-3.34	0	0	0	-3.71	0	0
Prevotella nanceiensis	0	0	0	-3.77	0	0	-3.68	-3.67
Prevotella oralis	-3.64	0	0	0	0	0	-2.76	-2.72
Ruminococcus callidus	-4.47	-4.52	0	0	0	0	-3.41	-3.75
Staphylococcus aureus	-3.1	-2.58	0	0	-4.19	0	0	0

## Sheet: G_0.5
species_name	G1_four	G1_eight	G2_four	G2_eight	G3_four	G3_eight	G4_four	G4_eight
Acinetobacter haemolyticus	-4.06	-3.84	0	0	-3.86	-3.72	0	0
Acinetobacter indicus	-4.02	-3.93	0	0	0	0	0	0
Acinetobacter johnsonii	-3.8	-3.39	0	0	-3.62	-3.3	0	0
Acinetobacter lwoffii	-3.82	-3.64	0	0	-3.88	-4.37	0	0
Acinetobacter ursingii	0	0	0	0	-4.19	-4.3	0	0
Acinetobacter soli	-3.13	-3.41	0	0	0	0	0	0
Corynebacterium striatum	0	0	0	0	0	0	-4.6	0
Enterococcus faecium	-2.87	0	0	0	0	0	0	0
Escherichia coli	-4.56	0	-3.86	-3.58	-2.36	-2.21	0	0
Klebsiella oxytoca	0	0	0	0	-2.83	0	0	0
Listeria monocytogenes	-3.87	-3.74	0	0	-4.28	-4.41	0	0
Prevotella marseillensis	0	0	0	0	-4.32	0	0	0
Moraxella osloensis	-1.92	-2.57	0	0	0	0	0	0
Myroides injenensis	0	-4.88	0	0	0	0	0	0
Prevotella nanceiensis	0	0	0	-4.37	0	0	-4.13	-4.13
Prevotella oralis	-4.09	0	-4.01	0	0	0	-3.21	-3.18
Prevotella timonensis	0	0	0	0	0	0	-2.66	-2.33
Ruminococcus callidus	-4.23	-4.93	-4.64	0	0	0	-3.85	-4.01
Staphylococcus aureus	-2.64	-3.26	0	0	0	-4.48	0	0

## Sheet: P_0.9
species_name	P1_four	P1_eight	P2_four	P2_eight	P3_four	P3_eight	P4_four	P4_eight
Clostridium psychrophilum	0	0	-4.70959	0	0	0	0	0
Corynebacterium striatum	-3.35803	-3.46325	0	0	0	0	0	0
Escherichia coli	-3.82627	-4.1617	-4.44834	0	-4.10171	-3.80452	0	-4.14203
Prevotella marseillensis	-3.32476	-3.44911	0	0	0	0	0	0
Prevotella nanceiensis	-4.1007	-3.82741	-3.63514	0	-2.71314	-2.88608	-3.34398	-3.41583
Prevotella oralis	-2.47766	-2.74026	-2.39154	-2.57593	-2.37274	-2.57554	-2.68192	-2.95472
Prevotella timonensis	0	0	-4.52699	-4.29906	-3.83189	0	0	0
Prevotella veroralis	0	0	-4.28129	-4.17886	-4.314	0	-4.27868	-4.19935
Ruminococcus callidus	-3.91884	-3.83074	-3.92643	-3.99607	-3.79357	-3.72386	-3.08423	-3.27628
Staphylococcus aureus	0	0	-4.16397	0	-3.92001	0	0	0
Vibrio sinensis	0	0	-5.02088	0	0	0	0	0

## Sheet: P_0.5
species_name	10_four_0.5	10_eight_0.5	10_four_0.9	10_eight_0.9
Prevotella timonensis	-2.32303	-2.52582	0	0
Prevotella veroralis	-4.98039	0	0	0
Prevotella oralis	-2.8676	-3.13422	-2.47766	-2.74026
Prevotella marseillensis	-3.71469	-3.84307	-3.32476	-3.44911
Corynebacterium striatum	-3.74796	-3.85721	-3.35803	-3.46325
Ruminococcus callidus	-4.29934	-4.31435	-3.91884	-3.83074
Prevotella nanceiensis	-4.49064	-4.22137	-4.1007	-3.82741
Escherichia coli	-4.6314	-4.55566	-3.82627	-4.1617
species_name	13_four_0.5	13_eight_0.5	13_four_0.9	13_eight_0.9
Staphylococcus aureus	-4.52996	0	-4.16397	0
Clostridium psychrophilum	-5.07559	0	-4.70959	0
Vibrio sinensis	-5.38687	0	-5.02088	0
Prevotella oralis	-2.75753	-3.02444	-2.39154	-2.57593
Prevotella nanceiensis	-4.00113	-4.27983	-3.63514	0
Escherichia coli	-4.68339	-4.38369	-4.44834	0
Prevotella timonensis	-2.50607	-2.75708	-4.52699	-4.29906
Ruminococcus callidus	-4.18704	-4.51239	-3.92643	-3.99607
Prevotella veroralis	-4.64729	-4.62737	-4.28129	-4.17886
species_name	14_four_0.5	14_eight_0.5	14_four_0.9	14_eightr_0.9
Corynebacterium striatum	-4.90923	0	0	0
Staphylococcus aureus	-4.26747	0	-3.92001	0
Prevotella timonensis	-2.5097	-2.59691	-3.83189	0
Prevotella oralis	-2.72021	-3.04707	-2.37274	-2.57554
Prevotella nanceiensis	-3.0606	-3.35761	-2.71314	-2.88608
Prevotella veroralis	-4.66146	-5.03307	-4.314	0
Escherichia coli	-3.82635	-4.38083	-4.10171	-3.80452
Ruminococcus callidus	-4.25204	-4.37428	-3.79357	-3.72386
species_name	27_four_0.5	27_eight_0.5	27_four_0.9	27_eight_0.9
Prevotella timonensis	-2.03802	-2.27036	0	0
Klebsiella oxytoca	-5.17217	0	0	0
Staphylococcus aureus	-5.26103	0	0	0
Prevotella oralis	-3.04367	-3.3241	-2.68192	-2.95472
Escherichia coli	-4.60267	-4.57517	0	-4.14203
Ruminococcus callidus	-3.45756	-3.67797	-3.08423	-3.27628
Prevotella nanceiensis	-3.70573	-3.7852	-3.34398	-3.41583
Prevotella veroralis	-4.64043	-4.56872	-4.27868	-4.19935

## Sheet: List_pathogens
Acinetobacter haemolyticus
Acinetobacter indicus
Acinetobacter johnsonii
Acinetobacter lwoffii
Acinetobacter marinus
Acinetobacter pittii
Acinetobacter soli
Acinetobacter ursingii
acteroides uniformis
Anaerococcus rubeinfantis
Bacillus anthracis
Bacillus obstructivus
Brucella haematophila
Brucella thiophenivorans
Burkholderia cenocepacia
Borrelia burgdorferi
Campylobacter hyointestinalis
Clostridium botulinum
Clostridium cloacae
Clostridium magnum
Clostridium psychrophilum
Clostridium perfringens
Clostridium difficile
Clostridium tetani
Comamonas terrigena
Corynebacterium diphtheria
Corynebacterium durum
Corynebacterium striatum
Cutibacterium acnes
Cutibacterium namnetense
Ehrlichia
Enterobacter cloacae
Enterococcus faecium
Escherichia coli
Finegoldia magna
Francisella tularensis
Helicobacter brantae
Klebsiella oxytoca
Kocuria rhizophila
Lactococcus cremoris
Legionella drozanskii
Legionella gresilensis
Legionella norrlandica
Legionella paralactis
Legionella santicrucis
Legionella septentrionalis
Legionella shakespearei
Legionella tucsonensis
Legionella yabuuchiae
Leptothrix cholodnii
Listeria monocytogenes
Moraxella osloensis
Mycobacterium angelicum
Mycobacterium pinnipedii
Mycobacterium sherrisii
Mycobacterium tuberculosis
Mycoplasma mycoides
Myroides injenensis
Myroides pelagicus
Neisseria bergeri
Nocardia arizonensis
Nocardia jejuensis
Nocardia pseudovaccinii
Prevotella dentalis
Prevotella denticola
Prevotella marseillensis
Prevotella melaninogenica
Prevotella nanceiensis
Prevotella oralis
Prevotella rogosae
Prevotella timonensis
Prevotella veroralis
Prevotella zoogleoformans
Propionibacterium acnes
Propionibacterium avidum
Propionibacterium propionicum
Pseudomonas syringae
Rhodococcus kyotonensis
Ruminococcus callidus
Salmonella typhi
Staphylococcus aureus
Staphylococcus capitis
Staphylococcus caprae
Staphylococcus epidermidis
Staphylococcus warneri
Staphylococcus xylosus
Streptococcus infantis
Streptomyces mitis
Streptococcus pyogenes
Streptococcus shenyangsis
Streptococcus symci
Streptococcus timonensis
Streptococcus vestibularis
Streptomyces bobili
Streptomyces kurssanovii
Streptomyces lycii
Streptomyces neyagawaensis
Streptomyces polyasparticus
Streptomyces recifensis
Streptomyces reticuliscabiei
Streptomyces sabulosicollis
Veillonella rogosae
Vibrio cholerae
Vibrio sinensis
Yersinia pestis
Yesinia ruckeri
Yersinia thracica
