# Supplementary material for: Impact of sample multiplexing on detection of bacteria and antimicrobial resistance genes in pig microbiomes using long-read sequencing
Source: Front Microbiol. 2025 Jun 19;16:1597804. doi: 10.3389/fmicb.2025.1597804 (PMC12222346; doi:10.3389/fmicb.2025.1597804)
Supplement: Supplementary Table S7 — Results of Kruskal–Wallis tests comparing the abundance of antimicrobial resistance genes (ARGs) and bacterial species between four- and eight-plex sequencing runs on GridION and PromethION platforms. Analyses were performed separately for each platform. P-values were corrected using the Benjamini–Hochberg procedure to control the false discovery rate (FDR). No features were found to be significantly different (adjusted p < 0.05) between multiplexing levels. Each Sheet is a platform and a feature (either bacteria or ARG). [file Table_7.xlsx]

## Sheet: Grid_Bacteria
Results of Kruskal–Wallis test of GridION and Bacteria. P-values were corrected using the Benjamini–Hochberg procedure to control the false discovery rate (FDR)
Taxon	p_value	p_value_corrected	reject_null
Porphyromonadaceae bacterium	0.0209213	0.31684	FALSE
Bifidobacterium pseudolongum	0.663117	0.798936	FALSE
Lactobacillus amylovorus	0.0209213	0.31684	FALSE
Lactobacillus johnsonii	0.77283	0.831	FALSE
Klebsiella quasipneumoniae	0.0832645	0.31684	FALSE
Streptococcus alactolyticus	0.563703	0.704629	FALSE
Megasphaera elsdenii	0.386476	0.536773	FALSE
Bacteroidales bacterium	0.0209213	0.31684	FALSE
Clostridiales bacterium	0.248213	0.427954	FALSE
Clostridiaceae bacterium Marseille-Q4149	0.563703	0.704629	FALSE
Streptococcus lutetiensis	0.663117	0.798936	FALSE
Limosilactobacillus reuteri	0.77283	0.831	FALSE
Prevotella copri	0.148915	0.31684	FALSE
Phascolarctobacterium sp. Marseille-Q4147	0.0433081	0.31684	FALSE
Clostridium sp.	0.386476	0.536773	FALSE
Vescimonas coprocola	0.148915	0.31684	FALSE
Dysosmobacter sp. Marseille-Q4140	0.148915	0.31684	FALSE
Bacteroides togonis	0.77283	0.831	FALSE
Bacilli bacterium	0.248213	0.427954	FALSE
Vescimonas fastidiosa	0.386476	0.536773	FALSE
Intestinimonas butyriciproducens	0.281718	0.46953	FALSE
Oscillibacter sp. PEA192	0.386476	0.536773	FALSE
Dysosmobacter welbionis	0.0472209	0.31684	FALSE
Olsenella sp. GAM18	0.148915	0.31684	FALSE
Coprococcus catus	0.563703	0.704629	FALSE
Faecalibacterium prausnitzii	0.148915	0.31684	FALSE
Oscillospiraceae bacterium	0.0832645	0.31684	FALSE
Peptoniphilus faecalis	0.77283	0.831	FALSE
Mediterraneibacter catenae	0.77283	0.831	FALSE
Christensenella sp.	0.248213	0.427954	FALSE
Clostridiaceae bacterium Marseille-Q4143	0.0832645	0.31684	FALSE
[Eubacterium] rectale	0.148915	0.31684	FALSE
Ligilactobacillus ruminis	0.884549	0.902601	FALSE
Sutterella megalosphaeroides	0.508332	0.677775	FALSE
Phocaeicola coprophilus	0.850107	0.876399	FALSE
Ruminococcus champanellensis	1	1	FALSE
Clostridiales bacterium CCNA10	0.075927	0.31684	FALSE
Treponema succinifaciens	0.386476	0.536773	FALSE
Phascolarctobacterium succinatutens	0.0832645	0.31684	FALSE
Bifidobacterium animalis	0.538472	0.704629	FALSE
Lachnospira eligens	0.148915	0.31684	FALSE
Flintibacter sp. KGMB00164	0.467825	0.640856	FALSE
Turicibacter sp. H121	0.0832645	0.31684	FALSE
[Eubacterium] siraeum	0.0433081	0.31684	FALSE
Eubacterium pyruvativorans	0.248213	0.427954	FALSE
Desulfovibrio piger	0.563703	0.704629	FALSE
Catenibacterium sp. co_0103	0.309424	0.503667	FALSE
Streptococcus macedonicus	0.029401	0.31684	FALSE
Helicobacter canadensis	1	1	FALSE
Roseburia hominis	0.281718	0.46953	FALSE
Bacteroides fluxus	0.248213	0.427954	FALSE
Lachnospiraceae bacterium NSJ-4	0.0433081	0.31684	FALSE
Treponema porcinum	0.248213	0.427954	FALSE
Hallerella succinigenes	0.663117	0.798936	FALSE
Lachnospiraceae bacterium sunii NSJ-8	0.148915	0.31684	FALSE
Parolsenella catena	0.758415	0.831	FALSE
Bifidobacterium choerinum	0.317311	0.503667	FALSE
butyrate-producing bacterium SS3/4	0.148915	0.31684	FALSE
Christensenella timonensis	0.0590719	0.31684	FALSE
Streptococcus vicugnae	0.77283	0.831	FALSE
Blautia obeum	0.248213	0.427954	FALSE
Oscillibacter sp. NSJ-62	0.317311	0.503667	FALSE
Fusicatenibacter saccharivorans	0.148915	0.31684	FALSE
Phocea massiliensis	0.248213	0.427954	FALSE
Prevotella pectinovora	0.248213	0.427954	FALSE
Negativibacillus massiliensis	0.148915	0.31684	FALSE
Bariatricus massiliensis	0.77283	0.831	FALSE
Bacteroides acidifaciens	0.0832645	0.31684	FALSE
Ruminococcus bovis	0.0433081	0.31684	FALSE
Streptococcus gallolyticus	0.11021	0.31684	FALSE
Faecalicatena orotica	0.0832645	0.31684	FALSE
Bacteroides ndongoniae	0.0433081	0.31684	FALSE
Butyricicoccus pullicaecorum	0.148915	0.31684	FALSE
Limosilactobacillus mucosae	0.386476	0.536773	FALSE
Fournierella massiliensis	0.77283	0.831	FALSE
Collinsella aerofaciens	0.386476	0.536773	FALSE
Acidaminococcus fermentans	0.374857	0.536773	FALSE
Eubacterium sp. MSJ-33	0.0209213	0.31684	FALSE
Bacteroides xylanisolvens	0.0433081	0.31684	FALSE
Ruminococcus sp. SR1/5	0.139135	0.31684	FALSE
Streptococcus criceti	0.191267	0.398473	FALSE
Streptococcus hyointestinalis	0.248213	0.427954	FALSE
[Ruminococcus] torques	0.386476	0.536773	FALSE
Dorea longicatena	0.148915	0.31684	FALSE
Peptoniphilus coxii	0.13057	0.31684	FALSE
Streptococcus parasuis	0.13057	0.31684	FALSE
Clostridium cagae	0.0472209	0.31684	FALSE
Thermotalea metallivorans	0.508332	0.677775	FALSE
Cysteiniphilum litorale	0.13057	0.31684	FALSE
Lapidilactobacillus gannanensis	0.13057	0.31684	FALSE
Burkholderia pseudomallei	0.850107	0.876399	FALSE
Clostridium lacusfryxellense	0.740857	0.831	FALSE
Pseudarthrobacter phenanthrenivorans	0.13057	0.31684	FALSE
Desulfofarcimen intricatum	0.850107	0.876399	FALSE
Bacteroides coprosuis	0.13057	0.31684	FALSE
Planctomonas deserti	0.850107	0.876399	FALSE
Peptoniphilus harei	0.13057	0.31684	FALSE
Corynebacterium nuruki	0.13057	0.31684	FALSE
Aequorivita lutea	0.13057	0.31684	FALSE
Beijerinckia mobilis	0.13057	0.31684	FALSE

## Sheet: Grid_AMR
Results of Kruskal–Wallis test of GridION and AMR. P-values were corrected using the Benjamini–Hochberg procedure to control the false discovery rate (FDR)
Gene	P-Value	Adjusted P-Value	Significant
aph(3'')-Ib	1	1	FALSE
aph(6)-Id	1	1	FALSE
cmx	1	1	FALSE
vat(E)	1	1	FALSE
cfxA	0.884549	0.911559	FALSE
sul2	0.884549	0.911559	FALSE
aac(3)-IIa	0.850107	0.889647	FALSE
aac(3)-IV	0.850107	0.889647	FALSE
aac(6')-Im	0.740857	0.889647	FALSE
aadA24	0.758415	0.889647	FALSE
ant(2'')-Ia	0.850107	0.889647	FALSE
ant(3'')-Ia	0.740857	0.889647	FALSE
ant(9)-Ia	0.76738	0.889647	FALSE
aph(2'')-Ic	0.740857	0.889647	FALSE
aph(3')-Ib	0.850107	0.889647	FALSE
aph(4)-Ia	0.740857	0.889647	FALSE
blaEBR-1	0.850107	0.889647	FALSE
blaOXA-10	0.850107	0.889647	FALSE
blaOXA-58	0.850107	0.889647	FALSE
blaTEM-1B	0.758415	0.889647	FALSE
bleO	0.850107	0.889647	FALSE
cat	0.850107	0.889647	FALSE
cat(pC221)	0.850107	0.889647	FALSE
cfxA6	0.77283	0.889647	FALSE
cmr	0.850107	0.889647	FALSE
dfrD	0.663117	0.889647	FALSE
dfrK	0.850107	0.889647	FALSE
erm(F)	0.663117	0.889647	FALSE
erm(X)	0.850107	0.889647	FALSE
erm(Y)	0.850107	0.889647	FALSE
lnu(A)	0.77283	0.889647	FALSE
mph(E)	0.758415	0.889647	FALSE
mph(N)	0.77283	0.889647	FALSE
msr(E)	0.758415	0.889647	FALSE
npmA	0.850107	0.889647	FALSE
tet(39)	0.758415	0.889647	FALSE
tet(59)	0.850107	0.889647	FALSE
tet(S/M)	0.850107	0.889647	FALSE
tet(X5)	0.740857	0.889647	FALSE
tet(Z)	0.850107	0.889647	FALSE
tetB(P)	0.850107	0.889647	FALSE
vat(A)	0.850107	0.889647	FALSE
vga(E)	0.663117	0.889647	FALSE
Cfr(E)	0.563703	0.827173	FALSE
dfrA1	0.563703	0.827173	FALSE
lsa(E)	0.554113	0.827173	FALSE
mef(A)	0.563703	0.827173	FALSE
msr(D)	0.563703	0.827173	FALSE
tet(Q)	0.563703	0.827173	FALSE
tet(T)	0.538472	0.827173	FALSE
aac(6')-IIa	0.508332	0.80735	FALSE
aac(6')-Ib-Hangzhou	0.508332	0.80735	FALSE
aac(6')-aph(2'')	0.508332	0.80735	FALSE
aph(2'')-Ib	0.508332	0.80735	FALSE
aph(3')-Ia	0.508332	0.80735	FALSE
blaOXA-1	0.508332	0.80735	FALSE
cat(pC194)	0.508332	0.80735	FALSE
erm(47)	0.508332	0.80735	FALSE
erm(C)	0.508332	0.80735	FALSE
tet(36)	0.508332	0.80735	FALSE
tet(A)	0.508332	0.80735	FALSE
tet(H)	0.508332	0.80735	FALSE
tet(O/W)-1	0.508332	0.80735	FALSE
tet(S)	0.508332	0.80735	FALSE
tet(X6)	0.508332	0.80735	FALSE
vgb(A)	0.508332	0.80735	FALSE
aadD	0.374857	0.756149	FALSE
cfr(C)	0.386476	0.756149	FALSE
lnu(B)	0.386476	0.756149	FALSE
lnu(G)	0.386476	0.756149	FALSE
tet(O/W)	0.374857	0.756149	FALSE
vga(C)	0.374857	0.756149	FALSE
VanG2XY	0.317311	0.688117	FALSE
VanGXY	0.317311	0.688117	FALSE
aadA1	0.281718	0.688117	FALSE
aadA14	0.281718	0.688117	FALSE
aadA2	0.317311	0.688117	FALSE
aadA2b	0.317311	0.688117	FALSE
aadA9	0.317311	0.688117	FALSE
ant(6)-Ia	0.0433081	0.688117	FALSE
ant(6)-Ib	0.0433081	0.688117	FALSE
aph(2'')-If	0.317311	0.688117	FALSE
aph(2'')-Ih	0.317311	0.688117	FALSE
aph(3')-III	0.248213	0.688117	FALSE
aph(3')-VIa	0.317311	0.688117	FALSE
blaACI-1	0.281718	0.688117	FALSE
blaCARB-14	0.317311	0.688117	FALSE
blaCARB-16	0.281718	0.688117	FALSE
blaL1	0.317311	0.688117	FALSE
blaTEM-1A	0.317311	0.688117	FALSE
cepA	0.317311	0.688117	FALSE
cfxA4	0.317311	0.688117	FALSE
cfxA5	0.317311	0.688117	FALSE
dfrA12	0.317311	0.688117	FALSE
dfrA20	0.317311	0.688117	FALSE
dfrA5	0.317311	0.688117	FALSE
dfrG	0.281718	0.688117	FALSE
erm(50)	0.13057	0.688117	FALSE
erm(A)	0.0420664	0.688117	FALSE
erm(B)	0.248213	0.688117	FALSE
erm(G)	0.0832645	0.688117	FALSE
erm(Q)	0.317311	0.688117	FALSE
erm(T)	0.148915	0.688117	FALSE
fusC	0.317311	0.688117	FALSE
lnu(C)	0.248213	0.688117	FALSE
lnu(D)	0.0179605	0.688117	FALSE
lnu(E)	0.281718	0.688117	FALSE
lnu(P)	0.281718	0.688117	FALSE
mef(C)	0.317311	0.688117	FALSE
mph(B)	0.281718	0.688117	FALSE
mph(G)	0.317311	0.688117	FALSE
nimB	0.317311	0.688117	FALSE
nimH	0.0472209	0.688117	FALSE
nimJ	0.317311	0.688117	FALSE
poxtA	0.317311	0.688117	FALSE
rmtD2	0.317311	0.688117	FALSE
str	0.309424	0.688117	FALSE
sul1	0.321121	0.688117	FALSE
tet(32)	0.317311	0.688117	FALSE
tet(33)	0.13057	0.688117	FALSE
tet(40)	0.148915	0.688117	FALSE
tet(44)	0.0209213	0.688117	FALSE
tet(B)	0.317311	0.688117	FALSE
tet(C)	0.317311	0.688117	FALSE
tet(L)	0.148915	0.688117	FALSE
tet(M)	0.248213	0.688117	FALSE
tet(O)	0.248213	0.688117	FALSE
tet(O/32/O)	0.0209213	0.688117	FALSE
tet(O/W/32/O)	0.148915	0.688117	FALSE
tet(W)	0.248213	0.688117	FALSE
tet(W/32/O)	0.13057	0.688117	FALSE
tet(X)	0.248213	0.688117	FALSE
tet(X3)	0.317311	0.688117	FALSE
tet(Y)	0.317311	0.688117	FALSE
tetA(P)	0.0209213	0.688117	FALSE

## Sheet: PromethION_Bacteria
Results of Kruskal–Wallis test of PromethION and Bacteria. P-values were corrected using the Benjamini–Hochberg procedure to control the false discovery rate (FDR)
Taxon	p_value	p_value_corrected	reject_null
Porphyromonadaceae bacterium	0.0209213	0.31684	FALSE
Bifidobacterium pseudolongum	0.663117	0.798936	FALSE
Lactobacillus amylovorus	0.0209213	0.31684	FALSE
Lactobacillus johnsonii	0.77283	0.831	FALSE
Klebsiella quasipneumoniae	0.0832645	0.31684	FALSE
Streptococcus alactolyticus	0.563703	0.704629	FALSE
Megasphaera elsdenii	0.386476	0.536773	FALSE
Bacteroidales bacterium	0.0209213	0.31684	FALSE
Clostridiales bacterium	0.248213	0.427954	FALSE
Clostridiaceae bacterium Marseille-Q4149	0.563703	0.704629	FALSE
Streptococcus lutetiensis	0.663117	0.798936	FALSE
Limosilactobacillus reuteri	0.77283	0.831	FALSE
Prevotella copri	0.148915	0.31684	FALSE
Phascolarctobacterium sp. Marseille-Q4147	0.0433081	0.31684	FALSE
Clostridium sp.	0.386476	0.536773	FALSE
Vescimonas coprocola	0.148915	0.31684	FALSE
Dysosmobacter sp. Marseille-Q4140	0.148915	0.31684	FALSE
Bacteroides togonis	0.77283	0.831	FALSE
Bacilli bacterium	0.248213	0.427954	FALSE
Vescimonas fastidiosa	0.386476	0.536773	FALSE
Intestinimonas butyriciproducens	0.281718	0.46953	FALSE
Oscillibacter sp. PEA192	0.386476	0.536773	FALSE
Dysosmobacter welbionis	0.0472209	0.31684	FALSE
Olsenella sp. GAM18	0.148915	0.31684	FALSE
Coprococcus catus	0.563703	0.704629	FALSE
Faecalibacterium prausnitzii	0.148915	0.31684	FALSE
Oscillospiraceae bacterium	0.0832645	0.31684	FALSE
Peptoniphilus faecalis	0.77283	0.831	FALSE
Mediterraneibacter catenae	0.77283	0.831	FALSE
Christensenella sp.	0.248213	0.427954	FALSE
Clostridiaceae bacterium Marseille-Q4143	0.0832645	0.31684	FALSE
[Eubacterium] rectale	0.148915	0.31684	FALSE
Ligilactobacillus ruminis	0.884549	0.902601	FALSE
Sutterella megalosphaeroides	0.508332	0.677775	FALSE
Phocaeicola coprophilus	0.850107	0.876399	FALSE
Ruminococcus champanellensis	1	1	FALSE
Clostridiales bacterium CCNA10	0.075927	0.31684	FALSE
Treponema succinifaciens	0.386476	0.536773	FALSE
Phascolarctobacterium succinatutens	0.0832645	0.31684	FALSE
Bifidobacterium animalis	0.538472	0.704629	FALSE
Lachnospira eligens	0.148915	0.31684	FALSE
Flintibacter sp. KGMB00164	0.467825	0.640856	FALSE
Turicibacter sp. H121	0.0832645	0.31684	FALSE
[Eubacterium] siraeum	0.0433081	0.31684	FALSE
Eubacterium pyruvativorans	0.248213	0.427954	FALSE
Desulfovibrio piger	0.563703	0.704629	FALSE
Catenibacterium sp. co_0103	0.309424	0.503667	FALSE
Streptococcus macedonicus	0.029401	0.31684	FALSE
Helicobacter canadensis	1	1	FALSE
Roseburia hominis	0.281718	0.46953	FALSE
Bacteroides fluxus	0.248213	0.427954	FALSE
Lachnospiraceae bacterium NSJ-4	0.0433081	0.31684	FALSE
Treponema porcinum	0.248213	0.427954	FALSE
Hallerella succinigenes	0.663117	0.798936	FALSE
Lachnospiraceae bacterium sunii NSJ-8	0.148915	0.31684	FALSE
Parolsenella catena	0.758415	0.831	FALSE
Bifidobacterium choerinum	0.317311	0.503667	FALSE
butyrate-producing bacterium SS3/4	0.148915	0.31684	FALSE
Christensenella timonensis	0.0590719	0.31684	FALSE
Streptococcus vicugnae	0.77283	0.831	FALSE
Blautia obeum	0.248213	0.427954	FALSE
Oscillibacter sp. NSJ-62	0.317311	0.503667	FALSE
Fusicatenibacter saccharivorans	0.148915	0.31684	FALSE
Phocea massiliensis	0.248213	0.427954	FALSE
Prevotella pectinovora	0.248213	0.427954	FALSE
Negativibacillus massiliensis	0.148915	0.31684	FALSE
Bariatricus massiliensis	0.77283	0.831	FALSE
Bacteroides acidifaciens	0.0832645	0.31684	FALSE
Ruminococcus bovis	0.0433081	0.31684	FALSE
Streptococcus gallolyticus	0.11021	0.31684	FALSE
Faecalicatena orotica	0.0832645	0.31684	FALSE
Bacteroides ndongoniae	0.0433081	0.31684	FALSE
Butyricicoccus pullicaecorum	0.148915	0.31684	FALSE
Limosilactobacillus mucosae	0.386476	0.536773	FALSE
Fournierella massiliensis	0.77283	0.831	FALSE
Collinsella aerofaciens	0.386476	0.536773	FALSE
Acidaminococcus fermentans	0.374857	0.536773	FALSE
Eubacterium sp. MSJ-33	0.0209213	0.31684	FALSE
Bacteroides xylanisolvens	0.0433081	0.31684	FALSE
Ruminococcus sp. SR1/5	0.139135	0.31684	FALSE
Streptococcus criceti	0.191267	0.398473	FALSE
Streptococcus hyointestinalis	0.248213	0.427954	FALSE
[Ruminococcus] torques	0.386476	0.536773	FALSE
Dorea longicatena	0.148915	0.31684	FALSE
Peptoniphilus coxii	0.13057	0.31684	FALSE
Streptococcus parasuis	0.13057	0.31684	FALSE
Clostridium cagae	0.0472209	0.31684	FALSE
Thermotalea metallivorans	0.508332	0.677775	FALSE
Cysteiniphilum litorale	0.13057	0.31684	FALSE
Lapidilactobacillus gannanensis	0.13057	0.31684	FALSE
Burkholderia pseudomallei	0.850107	0.876399	FALSE
Clostridium lacusfryxellense	0.740857	0.831	FALSE
Pseudarthrobacter phenanthrenivorans	0.13057	0.31684	FALSE
Desulfofarcimen intricatum	0.850107	0.876399	FALSE
Bacteroides coprosuis	0.13057	0.31684	FALSE
Planctomonas deserti	0.850107	0.876399	FALSE
Peptoniphilus harei	0.13057	0.31684	FALSE
Corynebacterium nuruki	0.13057	0.31684	FALSE
Aequorivita lutea	0.13057	0.31684	FALSE
Beijerinckia mobilis	0.13057	0.31684	FALSE

## Sheet: PromethION_AMR
Results of Kruskal–Wallis test of PromethION and AMR. P-values were corrected using the Benjamini–Hochberg procedure to control the false discovery rate (FDR)
Gene	P-Value	Adjusted P-Value	Significant
aac(6')-Im	1	1	FALSE
nimJ	1	1	FALSE
VanHBX	0.850107	0.873721	FALSE
aadA1	0.758415	0.873721	FALSE
aph(2'')-Ib	0.850107	0.873721	FALSE
aph(3'')-Ib	0.740857	0.873721	FALSE
blaOXA-85	0.850107	0.873721	FALSE
cat	0.76738	0.873721	FALSE
catS	0.850107	0.873721	FALSE
erm(47)	0.850107	0.873721	FALSE
floR	0.850107	0.873721	FALSE
npmA	0.850107	0.873721	FALSE
rmtF	0.850107	0.873721	FALSE
tet(T)	0.850107	0.873721	FALSE
tet(W/32/O)	0.850107	0.873721	FALSE
erm(T)	0.663117	0.831706	FALSE
ant(9)-Ia	0.554113	0.719207	FALSE
nimH	0.563703	0.719207	FALSE
mph(N)	0.538472	0.711553	FALSE
tet(C)	0.538472	0.711553	FALSE
erm(B)	0.508332	0.696603	FALSE
vat(E)	0.467825	0.65319	FALSE
VanGXY	0.374857	0.549985	FALSE
lnu(A)	0.386476	0.549985	FALSE
tet(O/W)	0.386476	0.549985	FALSE
VanG2XY	0.245383	0.479204	FALSE
aph(2'')-If	0.317311	0.479204	FALSE
aph(3')-Ia	0.317311	0.479204	FALSE
aph(6)-Id	0.317311	0.479204	FALSE
blaACI-1	0.248213	0.479204	FALSE
blaOXA-452	0.317311	0.479204	FALSE
catQ	0.317311	0.479204	FALSE
cfr(C)	0.248213	0.479204	FALSE
cfxA6	0.248213	0.479204	FALSE
erm(A)	0.281718	0.479204	FALSE
erm(C)	0.317311	0.479204	FALSE
lnu(G)	0.317311	0.479204	FALSE
mph(B)	0.317311	0.479204	FALSE
msr(D)	0.248213	0.479204	FALSE
nimB	0.281718	0.479204	FALSE
str	0.317311	0.479204	FALSE
sul1	0.317311	0.479204	FALSE
tet(36)	0.317311	0.479204	FALSE
tet(L)	0.248213	0.479204	FALSE
tet(O/W)-1	0.248213	0.479204	FALSE
vga(E)	0.317311	0.479204	FALSE
erm(Q)	0.166349	0.439637	FALSE
Cfr(E)	0.148915	0.408137	FALSE
aph(3')-III	0.148915	0.408137	FALSE
erm(F)	0.148915	0.408137	FALSE
erm(G)	0.148915	0.408137	FALSE
lnu(B)	0.148915	0.408137	FALSE
lnu(D)	0.13057	0.408137	FALSE
lsa(E)	0.148915	0.408137	FALSE
mef(A)	0.148915	0.408137	FALSE
tet(O)	0.148915	0.408137	FALSE
tet(O/W/32/O)	0.148915	0.408137	FALSE
tet(Q)	0.148915	0.408137	FALSE
tetA(P)	0.0832645	0.385098	FALSE
ant(6)-Ia	0.0433081	0.232956	FALSE
aph(2'')-Ih	0.0472209	0.232956	FALSE
erm(X)	0.0472209	0.232956	FALSE
lnu(P)	0.0433081	0.232956	FALSE
tet(40)	0.0433081	0.232956	FALSE
tet(44)	0.0433081	0.232956	FALSE
tet(M)	0.0433081	0.232956	FALSE
tet(O/32/O)	0.0433081	0.232956	FALSE
ant(6)-Ib	0.0209213	0.221168	FALSE
cfxA	0.0209213	0.221168	FALSE
lnu(C)	0.0209213	0.221168	FALSE
tet(32)	0.0209213	0.221168	FALSE
tet(W)	0.0209213	0.221168	FALSE
tet(X)	0.0209213	0.221168	FALSE
tetB(P)	0.0201646	0.221168	FALSE
